# Supplementary material for: Tetra­kis(μ-3-chloro­benzoato-κ2 O:O′)bis­[(N,N-di­ethyl­nicotinamide-κN 1)copper(II)]
Source: Acta Crystallogr Sect E Struct Rep Online. 2013 Jul 3;69(Pt 8):m431–2. doi: 10.1107/S1600536813017881 (PMC3793677; doi:10.1107/S1600536813017881)
Supplement: Supplementary file 1 [file e-69-0m431-sup1.cif]

##############################################################################
#                                                                            #
# This CIF contains the data in a paper accepted for publication in          #
# Acta Crystallographica Section E. It conforms to the requirements of       #
# Notes for Authors for Acta Crystallographica Section E, and has been       #
# peer reviewed under the auspices of the IUCr Commission on Journals.       #
#                                                                            #
# Full details of the Crystallographic Information File format               #
# are given in the paper "The Crystallographic Information File (CIF):       #
# a New Standard Archive File for Crystallography" by S. R. Hall, F. H.      #
# Allen and I. D. Brown [Acta Cryst. (1991), A47, 655-685].                  #
#                                                                            #
# The current version of the core CIF dictionary is obtainable from          #
# ftp://ftp.iucr.org/pub/cif_core.dic.                                       #
#                                                                            #
# Software is freely available for graphical display of the structure(s)     #
# in this CIF. For information consult the CIF software page                 #
# http://www.iucr.org/resources/cif/software.                                #
#                                                                            #
# This file may be used for bona fide research purposes within the           #
# scientific community so long as proper attribution is given to the journal # 
# article from which it was obtained.                                        #
#                                                                            #
##############################################################################
data_I
_audit_creation_method     SHELXL-97
_chemical_name_systematic
;\
Tetrakis(\m-3-chlorobenzoato-\k^2^<i>O</i>:<i>O</i>')bis[(<i>N</i>,<i>N</i>-\
diethylnicotinamide-\k<i>N</i>^1^)copper(II)]
;
_chemical_name_common     ?
_chemical_formula_moiety     'C48 H44 Cl4 Cu2 N4 O10'
_chemical_formula_sum     'C48 H44 Cl4 Cu2 N4 O10'
_chemical_formula_iupac     '[Cu2 (C7 H4 Cl O2)4 (C10 H14 N2 O)2]'
_chemical_formula_weight     1105.75
_chemical_melting_point     ?
_symmetry_cell_setting     monoclinic
_symmetry_space_group_name_H-M     'P 21/c'
_symmetry_space_group_name_Hall     '-P 2ybc'
loop_
    _symmetry_equiv_pos_as_xyz
    'x, y, z'
    '-x, y+1/2, -z+1/2'
    '-x, -y, -z'
    'x, -y-1/2, z-1/2'
_cell_length_a     12.6077(4)
_cell_length_b     16.7569(5)
_cell_length_c     12.1402(4)
_cell_angle_alpha     90.00
_cell_angle_beta     99.647(2)
_cell_angle_gamma     90.00
_cell_volume     2528.54(14)
_cell_formula_units_Z     2
_cell_measurement_reflns_used     9380
_cell_measurement_theta_min     2.47
_cell_measurement_theta_max     29.87
_cell_measurement_temperature     296(2)
_exptl_crystal_description     block
_exptl_crystal_colour     green
_exptl_crystal_size_max     0.35
_exptl_crystal_size_mid     0.25
_exptl_crystal_size_min     0.20
_exptl_crystal_density_diffrn     1.452
_exptl_crystal_density_meas     ?
_exptl_crystal_density_method     'not measured'
_exptl_crystal_F_000     1132
_exptl_absorpt_coefficient_mu     1.112
_exptl_absorpt_correction_type     multi-scan
_exptl_absorpt_process_details     '(SADABS; Bruker, 2012)'
_exptl_absorpt_correction_T_min     0.7105
_exptl_absorpt_correction_T_max     0.7244
_exptl_special_details
;
;
_diffrn_ambient_temperature     296(2)
_diffrn_radiation_type     MoK\a
_diffrn_radiation_wavelength     0.71073
_diffrn_radiation_source     'fine-focus sealed tube'
_diffrn_radiation_monochromator     graphite
_diffrn_measurement_device_type     'Bruker SMART BREEZE CCD'
_diffrn_measurement_method     '\f and \w scans'
_diffrn_detector_area_resol_mean     ?
_diffrn_reflns_number     78293
_diffrn_reflns_av_R_equivalents     0.0259
_diffrn_reflns_av_sigmaI/netI     0.0104
_diffrn_reflns_theta_min     1.64
_diffrn_reflns_theta_max     26.37
_diffrn_reflns_theta_full     26.37
_diffrn_measured_fraction_theta_max     1.000
_diffrn_measured_fraction_theta_full     1.000
_diffrn_reflns_limit_h_min     -15
_diffrn_reflns_limit_h_max     15
_diffrn_reflns_limit_k_min     -20
_diffrn_reflns_limit_k_max     20
_diffrn_reflns_limit_l_min     -15
_diffrn_reflns_limit_l_max     15
_diffrn_standards_number     ?
_diffrn_standards_interval_count     ?
_diffrn_standards_interval_time     ?
_diffrn_standards_decay_%     ?
_refine_special_details
;
 Refinement of F^2^ against ALL reflections.  The weighted R-factor wR and
 goodness of fit S are based on F^2^, conventional R-factors R are based
 on F, with F set to zero for negative F^2^. The threshold expression of
 F^2^ > 2sigma(F^2^) is used only for calculating R-factors(gt) etc. and is
 not relevant to the choice of reflections for refinement.  R-factors based
 on F^2^ are statistically about twice as large as those based on F, and R-
 factors based on ALL data will be even larger.
;
_reflns_number_total     5166
_reflns_number_gt     4702
_reflns_threshold_expression     I>2\s(I)
_refine_ls_structure_factor_coef     Fsqd
_refine_ls_matrix_type     full
_refine_ls_R_factor_all     0.0336
_refine_ls_R_factor_gt     0.0305
_refine_ls_wR_factor_gt     0.0811
_refine_ls_wR_factor_ref     0.0829
_refine_ls_goodness_of_fit_ref     1.035
_refine_ls_restrained_S_all     1.027
_refine_ls_number_reflns     5166
_refine_ls_number_parameters     309
_refine_ls_number_restraints     85
_refine_ls_hydrogen_treatment     constr
_refine_ls_weighting_scheme     calc
_refine_ls_weighting_details
         'calc w=1/[\s^2^(Fo^2^)+(0.0449P)^2^+1.3010P] where P=(Fo^2^+2Fc^2^)/3'
_atom_sites_solution_hydrogens     geom
_atom_sites_solution_primary     direct
_atom_sites_solution_secondary     difmap
_refine_ls_shift/su_max     0.002
_refine_ls_shift/su_mean     0.000
_refine_diff_density_max     0.699
_refine_diff_density_min     -0.445
_refine_ls_extinction_method     none
_refine_ls_extinction_coef     ?
loop_
    _atom_type_symbol
    _atom_type_description
    _atom_type_scat_dispersion_real
    _atom_type_scat_dispersion_imag
    _atom_type_scat_source
    'C' 'C' 0.0033 0.0016
                         'International Tables Vol C Tables 4.2.6.8 and 6.1.1.4'
    'H' 'H' 0.0000 0.0000
                         'International Tables Vol C Tables 4.2.6.8 and 6.1.1.4'
    'N' 'N' 0.0061 0.0033
                         'International Tables Vol C Tables 4.2.6.8 and 6.1.1.4'
    'O' 'O' 0.0106 0.0060
                         'International Tables Vol C Tables 4.2.6.8 and 6.1.1.4'
    'Cl' 'Cl' 0.1484 0.1585
                         'International Tables Vol C Tables 4.2.6.8 and 6.1.1.4'
    'Cu' 'Cu' 0.3201 1.2651
                         'International Tables Vol C Tables 4.2.6.8 and 6.1.1.4'
_computing_data_collection     '<i>APEX2</i> (Bruker, 2012)'
_computing_cell_refinement     '<i>SAINT</i> (Bruker, 2012)'
_computing_data_reduction     '<i>SAINT</i> (Bruker, 2012)'
_computing_structure_solution     '<i>SHELXS97</i> (Sheldrick, 2008)'
_computing_structure_refinement     '<i>SHELXL97</i> (Sheldrick, 2008)'
_computing_molecular_graphics     '<i>ORTEP-3 for Windows</i> (Farrugia, 2012)'
_computing_publication_material
                                'WinGX (Farrugia, 2012) and PLATON (Spek, 2009)'
loop_
    _atom_site_type_symbol
    _atom_site_label
    _atom_site_fract_x
    _atom_site_fract_y
    _atom_site_fract_z
    _atom_site_U_iso_or_equiv
    _atom_site_adp_type
    _atom_site_calc_flag
    _atom_site_refinement_flags
    _atom_site_occupancy
    _atom_site_symmetry_multiplicity
    _atom_site_disorder_assembly
    _atom_site_disorder_group
    Cu Cu1 0.580773(15) 0.980853(12) 0.578926(15) 0.02838(8) Uani d U 1 1 . .
    Cl Cl1 0.53514(7) 0.79998(5) -0.03442(5) 0.0761(2) Uani d U 1 1 . .
    Cl Cl2 0.92843(7) 1.31020(5) 0.55213(9) 0.1053(3) Uani d U 1 1 . .
    O O1 0.63814(10) 0.91758(8) 0.46442(10) 0.0409(3) Uani d U 1 1 . .
    O O2 0.49984(11) 0.95064(9) 0.33241(11) 0.0458(3) Uani d U 1 1 . .
    O O3 0.64805(10) 1.07718(8) 0.52693(11) 0.0422(3) Uani d U 1 1 . .
    O O4 0.51122(10) 1.10927(8) 0.39242(11) 0.0405(3) Uani d U 1 1 . .
    O O5 1.04739(13) 1.05214(11) 0.83585(15) 0.0658(5) Uani d U 1 1 . .
    N N1 0.70894(11) 0.96124(10) 0.71646(12) 0.0347(3) Uani d U 1 1 . .
    N N2 1.06037(13) 0.95243(12) 0.71450(16) 0.0502(4) Uani d U 1 1 . .
    C C1 0.58602(14) 0.91427(10) 0.36697(15) 0.0343(4) Uani d U 1 1 . .
    C C2 0.62814(15) 0.86185(11) 0.28384(15) 0.0373(4) Uani d U 1 1 . .
    C C3 0.57253(17) 0.85814(12) 0.17511(16) 0.0433(4) Uani d U 1 1 . .
    H H3 0.5123 0.8900 0.1529 0.052 Uiso calc R 1 1 . .
    C C4 0.6080(2) 0.80633(14) 0.10029(17) 0.0518(5) Uani d U 1 1 . .
    C C5 0.6965(2) 0.75909(16) 0.1303(2) 0.0661(7) Uani d U 1 1 . .
    H H5 0.7186 0.7242 0.0790 0.079 Uiso calc R 1 1 . .
    C C6 0.7521(2) 0.76385(16) 0.2371(2) 0.0678(7) Uani d U 1 1 . .
    H H6 0.8127 0.7322 0.2581 0.081 Uiso calc R 1 1 . .
    C C7 0.71904(18) 0.81551(13) 0.31447(19) 0.0493(5) Uani d U 1 1 . .
    H H7 0.7579 0.8188 0.3865 0.059 Uiso calc R 1 1 . .
    C C8 0.60290(14) 1.12046(10) 0.44801(14) 0.0319(3) Uani d U 1 1 . .
    C C9 0.66516(15) 1.19115(11) 0.41815(16) 0.0368(4) Uani d U 1 1 . .
    C C10 0.75758(17) 1.21469(12) 0.48927(19) 0.0463(5) Uani d U 1 1 . .
    H H10 0.7814 1.1867 0.5549 0.056 Uiso calc R 1 1 . .
    C C11 0.81362(19) 1.28015(14) 0.4613(2) 0.0620(6) Uani d U 1 1 . .
    C C12 0.7809(2) 1.32217(15) 0.3639(3) 0.0749(8) Uani d U 1 1 . .
    H H12 0.8202 1.3659 0.3461 0.090 Uiso calc R 1 1 . .
    C C13 0.6896(2) 1.29872(15) 0.2938(3) 0.0700(7) Uani d U 1 1 . .
    H H13 0.6668 1.3267 0.2280 0.084 Uiso calc R 1 1 . .
    C C14 0.63081(19) 1.23348(13) 0.32036(19) 0.0506(5) Uani d U 1 1 . .
    H H14 0.5685 1.2182 0.2727 0.061 Uiso calc R 1 1 . .
    C C15 0.81050(14) 0.97600(11) 0.70628(15) 0.0361(4) Uani d U 1 1 . .
    H H15 0.8250 0.9911 0.6366 0.043 Uiso calc R 1 1 . .
    C C16 0.89570(14) 0.97002(11) 0.79394(15) 0.0353(4) Uani d U 1 1 . .
    C C17 0.87265(15) 0.94853(12) 0.89783(15) 0.0412(4) Uani d U 1 1 . .
    H H17 0.9273 0.9452 0.9595 0.049 Uiso calc R 1 1 . .
    C C18 0.76805(17) 0.93223(14) 0.90842(16) 0.0468(5) Uani d U 1 1 . .
    H H18 0.7512 0.9167 0.9770 0.056 Uiso calc R 1 1 . .
    C C19 0.68845(15) 0.93925(13) 0.81604(16) 0.0425(4) Uani d U 1 1 . .
    H H19 0.6178 0.9282 0.8237 0.051 Uiso calc R 1 1 . .
    C C20 1.00821(15) 0.99464(13) 0.78250(17) 0.0429(4) Uani d U 1 1 . .
    C C21 1.02241(19) 0.87796(16) 0.6595(2) 0.0649(7) Uani d U 1 1 . .
    H H211 0.9638 0.8574 0.6937 0.078 Uiso calc R 1 1 . .
    H H212 1.0803 0.8391 0.6717 0.078 Uiso calc R 1 1 . .
    C C22 0.9840(3) 0.8867(3) 0.5347(3) 0.1069(13) Uani d U 1 1 . .
    H H221 0.9232 0.9220 0.5219 0.160 Uiso calc R 1 1 . .
    H H222 0.9635 0.8354 0.5030 0.160 Uiso calc R 1 1 . .
    H H223 1.0410 0.9083 0.5003 0.160 Uiso calc R 1 1 . .
    C C23 1.17124(19) 0.97631(17) 0.7067(2) 0.0660(7) Uani d U 1 1 . .
    H H231 1.1878 0.9589 0.6353 0.079 Uiso calc R 1 1 . .
    H H232 1.1761 1.0341 0.7092 0.079 Uiso calc R 1 1 . .
    C C24 1.25301(19) 0.9423(2) 0.7983(3) 0.0759(8) Uani d U 1 1 . .
    H H241 1.2468 0.8852 0.7983 0.114 Uiso calc R 1 1 . .
    H H242 1.3238 0.9570 0.7864 0.114 Uiso calc R 1 1 . .
    H H243 1.2409 0.9630 0.8689 0.114 Uiso calc R 1 1 . .
loop_
    _atom_site_aniso_label
    _atom_site_aniso_U_11
    _atom_site_aniso_U_22
    _atom_site_aniso_U_33
    _atom_site_aniso_U_12
    _atom_site_aniso_U_13
    _atom_site_aniso_U_23
    Cu1 0.02465(11) 0.03345(13) 0.02565(12) -0.00047(7) 0.00020(8) -0.00112(8)
    Cl1 0.1050(5) 0.0886(5) 0.0378(3) -0.0216(4) 0.0206(3) -0.0159(3)
    Cl2 0.0775(5) 0.0876(5) 0.1497(8) -0.0475(4) 0.0157(5) -0.0400(6)
    O1 0.0411(7) 0.0475(8) 0.0346(7) 0.0051(6) 0.0077(5) -0.0066(6)
    O2 0.0428(7) 0.0565(8) 0.0370(7) 0.0102(6) 0.0033(6) -0.0131(6)
    O3 0.0388(7) 0.0412(7) 0.0432(7) -0.0097(6) -0.0030(5) 0.0079(6)
    O4 0.0352(7) 0.0427(7) 0.0420(7) -0.0059(5) 0.0018(5) 0.0078(6)
    O5 0.0505(9) 0.0705(11) 0.0739(11) -0.0157(8) 0.0032(8) -0.0230(9)
    N1 0.0292(7) 0.0439(8) 0.0293(7) 0.0024(6) 0.0000(6) 0.0020(6)
    N2 0.0353(8) 0.0583(11) 0.0583(11) -0.0018(8) 0.0114(7) -0.0050(9)
    C1 0.0339(9) 0.0340(9) 0.0370(9) -0.0054(7) 0.0115(7) -0.0037(7)
    C2 0.0426(10) 0.0342(9) 0.0386(9) -0.0065(7) 0.0175(8) -0.0034(7)
    C3 0.0485(11) 0.0447(11) 0.0396(10) -0.0073(9) 0.0152(8) -0.0041(8)
    C4 0.0713(14) 0.0516(12) 0.0372(10) -0.0171(11) 0.0227(10) -0.0097(9)
    C5 0.0912(19) 0.0568(14) 0.0586(14) 0.0074(13) 0.0371(13) -0.0140(12)
    C6 0.0772(17) 0.0645(16) 0.0668(15) 0.0230(13) 0.0275(13) -0.0051(13)
    C7 0.0532(12) 0.0502(12) 0.0475(11) 0.0052(9) 0.0175(9) -0.0023(9)
    C8 0.0336(8) 0.0320(8) 0.0313(8) -0.0012(7) 0.0089(7) -0.0025(7)
    C9 0.0388(9) 0.0325(9) 0.0422(10) -0.0010(7) 0.0160(7) -0.0024(7)
    C10 0.0464(11) 0.0413(10) 0.0532(12) -0.0095(9) 0.0141(9) -0.0081(9)
    C11 0.0547(13) 0.0458(12) 0.0905(18) -0.0178(10) 0.0269(12) -0.0182(12)
    C12 0.0827(19) 0.0418(12) 0.112(2) -0.0138(12) 0.0507(17) 0.0072(14)
    C13 0.0880(19) 0.0502(14) 0.0798(18) 0.0066(13) 0.0367(15) 0.0238(13)
    C14 0.0570(13) 0.0455(11) 0.0523(12) 0.0032(9) 0.0178(10) 0.0091(9)
    C15 0.0328(9) 0.0463(10) 0.0284(8) 0.0019(7) 0.0030(7) 0.0019(7)
    C16 0.0298(8) 0.0374(9) 0.0368(9) 0.0048(7) -0.0002(7) -0.0041(7)
    C17 0.0390(10) 0.0477(11) 0.0323(9) 0.0063(8) -0.0071(7) 0.0005(8)
    C18 0.0478(11) 0.0610(13) 0.0305(9) 0.0047(9) 0.0032(8) 0.0074(9)
    C19 0.0341(9) 0.0564(12) 0.0366(9) -0.0003(8) 0.0053(7) 0.0065(9)
    C20 0.0325(9) 0.0496(11) 0.0430(10) 0.0018(8) -0.0034(8) -0.0001(9)
    C21 0.0471(12) 0.0638(15) 0.0857(17) 0.0030(11) 0.0162(12) -0.0228(13)
    C22 0.087(2) 0.141(3) 0.086(2) 0.022(2) -0.0043(18) -0.052(2)
    C23 0.0429(12) 0.0784(18) 0.0805(18) -0.0069(11) 0.0214(12) 0.0006(14)
    C24 0.0368(12) 0.092(2) 0.100(2) 0.0002(12) 0.0133(12) -0.0083(17)
_geom_special_details
;
 All esds (except the esd in the dihedral angle between two l.s. planes)
 are estimated using the full covariance matrix.  The cell esds are taken
 into account individually in the estimation of esds in distances, angles
 and torsion angles; correlations between esds in cell parameters are only
 used when they are defined by crystal symmetry.  An approximate (isotropic)
 treatment of cell esds is used for estimating esds involving l.s. planes.
;
loop_
    _geom_bond_atom_site_label_1
    _geom_bond_atom_site_label_2
    _geom_bond_site_symmetry_2
    _geom_bond_distance
    _geom_bond_publ_flag
    Cu1 Cu1 3_676 2.6314(4) ?
    Cu1 O1 . 1.9791(13) yes
    Cu1 O2 3_676 1.9688(13) yes
    Cu1 O3 . 1.9755(13) yes
    Cu1 O4 3_676 1.9703(13) yes
    Cu1 N1 . 2.1454(14) yes
    Cl1 C4 . 1.740(2) ?
    Cl2 C11 . 1.741(3) ?
    O1 C1 . 1.255(2) ?
    O2 C1 . 1.255(2) ?
    O2 Cu1 3_676 1.9688(13) ?
    O3 C8 . 1.259(2) ?
    O4 Cu1 3_676 1.9703(13) ?
    O4 C8 . 1.251(2) ?
    O5 C20 . 1.218(3) ?
    N1 C15 . 1.330(2) ?
    N1 C19 . 1.330(2) ?
    N2 C20 . 1.340(3) ?
    N2 C21 . 1.458(3) ?
    N2 C23 . 1.472(3) ?
    C1 C2 . 1.500(2) ?
    C2 C3 . 1.388(3) ?
    C2 C7 . 1.383(3) ?
    C3 C4 . 1.384(3) ?
    C3 H3 . 0.9300 ?
    C4 C5 . 1.367(4) ?
    C5 C6 . 1.369(4) ?
    C5 H5 . 0.9300 ?
    C6 H6 . 0.9300 ?
    C7 C6 . 1.392(3) ?
    C7 H7 . 0.9300 ?
    C8 C9 . 1.499(2) ?
    C9 C10 . 1.386(3) ?
    C9 C14 . 1.388(3) ?
    C10 C11 . 1.378(3) ?
    C10 H10 . 0.9300 ?
    C11 C12 . 1.378(4) ?
    C12 H12 . 0.9300 ?
    C13 C12 . 1.369(4) ?
    C13 H13 . 0.9300 ?
    C14 C13 . 1.388(3) ?
    C14 H14 . 0.9300 ?
    C15 H15 . 0.9300 ?
    C16 C15 . 1.383(2) ?
    C16 C20 . 1.506(3) ?
    C17 C16 . 1.388(3) ?
    C17 C18 . 1.374(3) ?
    C17 H17 . 0.9300 ?
    C18 H18 . 0.9300 ?
    C19 C18 . 1.379(3) ?
    C19 H19 . 0.9300 ?
    C21 C22 . 1.519(4) ?
    C21 H211 . 0.9700 ?
    C21 H212 . 0.9700 ?
    C22 H221 . 0.9600 ?
    C22 H222 . 0.9600 ?
    C22 H223 . 0.9600 ?
    C23 C24 . 1.496(4) ?
    C23 H232 . 0.9700 ?
    C23 H231 . 0.9700 ?
    C24 H241 . 0.9600 ?
    C24 H242 . 0.9600 ?
    C24 H243 . 0.9600 ?
loop_
    _geom_angle_atom_site_label_1
    _geom_angle_atom_site_label_2
    _geom_angle_atom_site_label_3
    _geom_angle_site_symmetry_1
    _geom_angle_site_symmetry_3
    _geom_angle
    _geom_angle_publ_flag
    O1 Cu1 Cu1 . 3_676 87.05(4) ?
    O1 Cu1 N1 . . 98.53(6) ?
    O2 Cu1 Cu1 3_676 3_676 81.29(4) ?
    O2 Cu1 O1 3_676 . 168.33(6) ?
    O2 Cu1 O3 3_676 . 89.25(6) ?
    O2 Cu1 O4 3_676 3_676 88.70(6) ?
    O2 Cu1 N1 3_676 . 93.11(6) ?
    O3 Cu1 Cu1 . 3_676 83.65(4) ?
    O3 Cu1 O1 . . 89.21(6) ?
    O3 Cu1 N1 . . 93.79(6) ?
    O4 Cu1 Cu1 3_676 3_676 84.77(4) ?
    O4 Cu1 O1 3_676 . 90.49(6) ?
    O4 Cu1 O3 3_676 . 168.41(5) ?
    O4 Cu1 N1 3_676 . 97.71(6) ?
    N1 Cu1 Cu1 . 3_676 173.85(4) ?
    C1 O1 Cu1 . . 119.39(12) ?
    C1 O2 Cu1 . 3_676 126.70(12) ?
    C8 O3 Cu1 . . 123.38(11) ?
    C8 O4 Cu1 . 3_676 122.52(12) ?
    C15 N1 Cu1 . . 120.69(12) ?
    C19 N1 Cu1 . . 120.94(12) ?
    C19 N1 C15 . . 118.21(15) ?
    C20 N2 C21 . . 125.21(18) ?
    C20 N2 C23 . . 117.7(2) ?
    C21 N2 C23 . . 116.48(19) ?
    O1 C1 O2 . . 125.52(16) ?
    O1 C1 C2 . . 118.14(16) ?
    O2 C1 C2 . . 116.33(16) ?
    C3 C2 C1 . . 119.11(17) ?
    C7 C2 C1 . . 121.25(17) ?
    C7 C2 C3 . . 119.61(18) ?
    C2 C3 H3 . . 120.5 ?
    C4 C3 C2 . . 119.0(2) ?
    C4 C3 H3 . . 120.5 ?
    C3 C4 Cl1 . . 118.5(2) ?
    C5 C4 Cl1 . . 119.61(17) ?
    C5 C4 C3 . . 121.8(2) ?
    C4 C5 C6 . . 119.0(2) ?
    C4 C5 H5 . . 120.5 ?
    C6 C5 H5 . . 120.5 ?
    C5 C6 C7 . . 120.8(2) ?
    C5 C6 H6 . . 119.6 ?
    C7 C6 H6 . . 119.6 ?
    C2 C7 C6 . . 119.8(2) ?
    C2 C7 H7 . . 120.1 ?
    C6 C7 H7 . . 120.1 ?
    O3 C8 C9 . . 116.81(15) ?
    O4 C8 O3 . . 125.68(16) ?
    O4 C8 C9 . . 117.52(16) ?
    C10 C9 C8 . . 119.60(18) ?
    C10 C9 C14 . . 119.75(19) ?
    C14 C9 C8 . . 120.64(18) ?
    C9 C10 H10 . . 120.5 ?
    C11 C10 C9 . . 119.0(2) ?
    C11 C10 H10 . . 120.5 ?
    C10 C11 Cl2 . . 118.7(2) ?
    C10 C11 C12 . . 121.7(2) ?
    C12 C11 Cl2 . . 119.57(19) ?
    C11 C12 H12 . . 120.5 ?
    C13 C12 C11 . . 119.1(2) ?
    C13 C12 H12 . . 120.5 ?
    C12 C13 C14 . . 120.5(3) ?
    C12 C13 H13 . . 119.8 ?
    C14 C13 H13 . . 119.8 ?
    C9 C14 C13 . . 119.9(2) ?
    C9 C14 H14 . . 120.0 ?
    C13 C14 H14 . . 120.0 ?
    N1 C15 C16 . . 123.41(17) ?
    N1 C15 H15 . . 118.3 ?
    C16 C15 H15 . . 118.3 ?
    C15 C16 C17 . . 117.64(17) ?
    C15 C16 C20 . . 122.09(17) ?
    C17 C16 C20 . . 119.91(16) ?
    C16 C17 H17 . . 120.4 ?
    C18 C17 C16 . . 119.14(16) ?
    C18 C17 H17 . . 120.4 ?
    C17 C18 C19 . . 119.09(18) ?
    C17 C18 H18 . . 120.5 ?
    C19 C18 H18 . . 120.5 ?
    N1 C19 C18 . . 122.49(18) ?
    N1 C19 H19 . . 118.8 ?
    C18 C19 H19 . . 118.8 ?
    O5 C20 N2 . . 123.2(2) ?
    O5 C20 C16 . . 118.15(19) ?
    N2 C20 C16 . . 118.64(18) ?
    N2 C21 C22 . . 113.6(3) ?
    N2 C21 H211 . . 108.9 ?
    N2 C21 H212 . . 108.9 ?
    C22 C21 H211 . . 108.9 ?
    C22 C21 H212 . . 108.9 ?
    H211 C21 H212 . . 107.7 ?
    C21 C22 H221 . . 109.5 ?
    C21 C22 H222 . . 109.5 ?
    C21 C22 H223 . . 109.5 ?
    H221 C22 H222 . . 109.5 ?
    H221 C22 H223 . . 109.5 ?
    H222 C22 H223 . . 109.5 ?
    N2 C23 C24 . . 113.1(2) ?
    N2 C23 H232 . . 109.0 ?
    N2 C23 H231 . . 109.0 ?
    C24 C23 H232 . . 109.0 ?
    C24 C23 H231 . . 109.0 ?
    H232 C23 H231 . . 107.8 ?
    C23 C24 H243 . . 109.5 ?
    C23 C24 H242 . . 109.5 ?
    C23 C24 H241 . . 109.5 ?
    H243 C24 H242 . . 109.5 ?
    H243 C24 H241 . . 109.5 ?
    H242 C24 H241 . . 109.5 ?
loop_
    _geom_torsion_atom_site_label_1
    _geom_torsion_atom_site_label_2
    _geom_torsion_atom_site_label_3
    _geom_torsion_atom_site_label_4
    _geom_torsion_site_symmetry_1
    _geom_torsion_site_symmetry_2
    _geom_torsion_site_symmetry_3
    _geom_torsion_site_symmetry_4
    _geom_torsion
    _geom_torsion_publ_flag
    Cu1 Cu1 O1 C1 3_676 . . . -1.49(13) ?
    O2 Cu1 O1 C1 3_676 . . . -2.7(4) ?
    O3 Cu1 O1 C1 . . . . -85.17(14) ?
    O4 Cu1 O1 C1 3_676 . . . 83.25(14) ?
    N1 Cu1 O1 C1 . . . . -178.88(13) ?
    Cu1 Cu1 O3 C8 3_676 . . . -0.31(14) ?
    O1 Cu1 O3 C8 . . . . 86.81(15) ?
    O2 Cu1 O3 C8 3_676 . . . -81.63(15) ?
    O4 Cu1 O3 C8 3_676 . . . -1.8(4) ?
    N1 Cu1 O3 C8 . . . . -174.70(14) ?
    O1 Cu1 N1 C15 . . . . 52.96(15) ?
    O1 Cu1 N1 C19 . . . . -131.61(16) ?
    O2 Cu1 N1 C15 3_676 . . . -126.27(15) ?
    O2 Cu1 N1 C19 3_676 . . . 49.16(16) ?
    O3 Cu1 N1 C15 . . . . -36.82(15) ?
    O3 Cu1 N1 C19 . . . . 138.61(16) ?
    O4 Cu1 N1 C15 3_676 . . . 144.62(14) ?
    O4 Cu1 N1 C19 3_676 . . . -39.95(16) ?
    Cu1 O1 C1 O2 . . . . 2.8(3) ?
    Cu1 O1 C1 C2 . . . . -176.35(11) ?
    Cu1 O2 C1 O1 3_676 . . . -2.6(3) ?
    Cu1 O2 C1 C2 3_676 . . . 176.52(12) ?
    Cu1 O3 C8 O4 . . . . 0.1(3) ?
    Cu1 O3 C8 C9 . . . . -179.54(11) ?
    Cu1 O4 C8 O3 3_676 . . . 0.3(3) ?
    Cu1 O4 C8 C9 3_676 . . . 179.96(11) ?
    Cu1 N1 C15 C16 . . . . 175.23(14) ?
    C19 N1 C15 C16 . . . . -0.3(3) ?
    Cu1 N1 C19 C18 . . . . -174.76(16) ?
    C15 N1 C19 C18 . . . . 0.8(3) ?
    C21 N2 C20 O5 . . . . 172.2(2) ?
    C21 N2 C20 C16 . . . . -7.7(3) ?
    C23 N2 C20 O5 . . . . 1.4(3) ?
    C23 N2 C20 C16 . . . . -178.50(19) ?
    C20 N2 C21 C22 . . . . 107.6(3) ?
    C23 N2 C21 C22 . . . . -81.5(3) ?
    C20 N2 C23 C24 . . . . 83.6(3) ?
    C21 N2 C23 C24 . . . . -88.0(3) ?
    O1 C1 C2 C3 . . . . -179.12(17) ?
    O1 C1 C2 C7 . . . . 2.9(3) ?
    O2 C1 C2 C3 . . . . 1.7(3) ?
    O2 C1 C2 C7 . . . . -176.27(18) ?
    C1 C2 C3 C4 . . . . -176.33(17) ?
    C7 C2 C3 C4 . . . . 1.7(3) ?
    C3 C2 C7 C6 . . . . -1.9(3) ?
    C1 C2 C7 C6 . . . . 176.0(2) ?
    C2 C3 C4 Cl1 . . . . 178.00(15) ?
    C2 C3 C4 C5 . . . . -0.4(3) ?
    Cl1 C4 C5 C6 . . . . -179.0(2) ?
    C3 C4 C5 C6 . . . . -0.7(4) ?
    C4 C5 C6 C7 . . . . 0.4(4) ?
    C2 C7 C6 C5 . . . . 0.9(4) ?
    O3 C8 C9 C10 . . . . -12.2(2) ?
    O3 C8 C9 C14 . . . . 168.16(18) ?
    O4 C8 C9 C10 . . . . 168.11(17) ?
    O4 C8 C9 C14 . . . . -11.5(3) ?
    C8 C9 C10 C11 . . . . -179.51(18) ?
    C14 C9 C10 C11 . . . . 0.1(3) ?
    C8 C9 C14 C13 . . . . -179.86(19) ?
    C10 C9 C14 C13 . . . . 0.5(3) ?
    C9 C10 C11 Cl2 . . . . 179.02(16) ?
    C9 C10 C11 C12 . . . . -0.7(3) ?
    C10 C11 C12 C13 . . . . 0.7(4) ?
    Cl2 C11 C12 C13 . . . . -179.1(2) ?
    C14 C13 C12 C11 . . . . 0.0(4) ?
    C9 C14 C13 C12 . . . . -0.6(4) ?
    C17 C16 C15 N1 . . . . -0.9(3) ?
    C20 C16 C15 N1 . . . . -174.04(18) ?
    C15 C16 C20 O5 . . . . 113.2(2) ?
    C15 C16 C20 N2 . . . . -66.8(3) ?
    C17 C16 C20 O5 . . . . -59.7(3) ?
    C17 C16 C20 N2 . . . . 120.2(2) ?
    C18 C17 C16 C15 . . . . 1.7(3) ?
    C18 C17 C16 C20 . . . . 174.99(19) ?
    C16 C17 C18 C19 . . . . -1.3(3) ?
    N1 C19 C18 C17 . . . . 0.0(3) ?
loop_
    _geom_hbond_atom_site_label_D
    _geom_hbond_atom_site_label_H
    _geom_hbond_atom_site_label_A
    _geom_hbond_site_symmetry_A
    _geom_hbond_distance_DH
    _geom_hbond_distance_HA
    _geom_hbond_distance_DA
    _geom_hbond_angle_DHA
    _geom_hbond_publ_flag
    C17 H17 O5 3_777 0.93 2.45 3.221(3) 140 yes
data_global
_journal_date_recd_electronic     2013-06-27
_journal_date_accepted     2013-06-28
_journal_name_full     'Acta Crystallographica, Section E'
_journal_year     2013
_journal_volume     69
_journal_issue      8
_journal_page_first     m431
_journal_page_last     m432
_journal_paper_category     QM
_journal_paper_doi     10.1107/S1600536813017881
_journal_coeditor_code     XU5716
_publ_contact_author
;
Dr. Tuncer H\"okelek
Hacettepe University
Department of Physics
06800 Beytepe
Ankara
Turkey
;
_publ_contact_author_email     merzifon@hacettepe.edu.tr
_publ_contact_author_fax     '90(312)2352550'
_publ_contact_author_phone     '90(312)2977242'
_publ_section_title
;\
Tetrakis(\m-3-chlorobenzoato-\k^2^<i>O</i>:<i>O</i>')bis[(<i>N</i>,<i>N</i>-\
diethylnicotinamide-\k<i>N</i>^1^)copper(II)]
;
loop_
    _publ_author_name
    _publ_author_address
    'Bozkurt, Nihat'
;
Department of Chemistry
Kafkas University
36100 Kars
Turkey
;
    'Tun\,c, Tuncay'
;
Aksaray University,
Science Education Department,
68100
Aksaray
Turkey
;
    '\,Caylak Deliba\,s, Nagihan'
;
Department of Physics
Sakarya University
54187 Esentepe
Sakarya
Turkey
;
    'Necefo\(glu, Hacali'
;
Department of Chemistry
Kafkas University
36100 Kars
Turkey
;
    'H\"okelek, Tuncer'
;
Department of Physics
Hacettepe University
06800 Beytepe
Ankara
Turkey
;
