# Supplementary material for: Tetra­kis(μ-3-chloro­benzoato-κ2 O:O′)bis­[(N,N-di­ethyl­nicotinamide-κN 1)copper(II)]
Source: Acta Crystallogr Sect E Struct Rep Online. 2013 Jul 3;69(Pt 8):m431–2. doi: 10.1107/S1600536813017881 (PMC3793677; doi:10.1107/S1600536813017881)
Supplement: Supplementary file 2 [file e-69-0m431-Isup2.hkl]

#
# h,k,l, Fc-squared, Fo-squared, sigma(Fo-squared) and status flag
#
data_I
_shelx_title ' BN7_1_0m in P2(1)/c'
_shelx_refln_list_code          4
_shelx_F_calc_maximum      276.45
_exptl_crystal_F_000      1132.00
_reflns_d_resolution_high  0.8001
 
loop_
 _symmetry_equiv_pos_as_xyz
 'x, y, z'
 '-x, y+1/2, -z+1/2'
 '-x, -y, -z'
 'x, -y-1/2, z-1/2'
 
_cell_length_a    12.6077
_cell_length_b    16.7569
_cell_length_c    12.1402
_cell_angle_alpha  90.000
_cell_angle_beta   99.647
_cell_angle_gamma  90.000
 
_shelx_F_squared_multiplier     1.000
 
loop_
 _refln_index_h
 _refln_index_k
 _refln_index_l
 _refln_F_squared_calc
 _refln_F_squared_meas
 _refln_F_squared_sigma
 _refln_observed_status
   1   0   0    23365.79    23749.15    344.81 o
   2   0   0     6394.36     7315.39     39.77 o
   3   0   0     5547.35     6000.74     36.50 o
   4   0   0      410.22      469.11      4.40 o
   5   0   0     3260.05     3155.95     20.76 o
   6   0   0     4627.96     4076.56     28.51 o
   7   0   0       12.41       20.97      1.46 o
   8   0   0      897.36      764.74      7.37 o
   9   0   0      437.82      477.30      7.01 o
  10   0   0      535.03      541.92      7.90 o
  11   0   0     1038.24     1096.32     14.66 o
  12   0   0     2017.89     2019.58     27.84 o
  13   0   0     1129.66     1146.52     23.57 o
  14   0   0      542.80      474.35     17.99 o
  15   0   0      110.36      107.41      9.43 o
   1   1   0       60.15       63.91      0.93 o
   2   1   0    11379.74    11742.99     46.89 o
   3   1   0      260.28      293.26      1.86 o
   4   1   0     4441.33     4589.47     20.34 o
   5   1   0      888.16      893.54      5.05 o
   6   1   0     4251.88     4343.24     20.80 o
   7   1   0       58.95       94.90      2.14 o
   8   1   0      843.81      959.60      6.11 o
   9   1   0       39.92       26.55      1.51 o
  10   1   0      106.32      113.92      2.84 o
  11   1   0      222.66      237.48      4.74 o
  12   1   0       51.28       55.46      4.17 o
  13   1   0       45.42       48.39      4.55 o
  14   1   0        3.35        4.34      4.29 o
  15   1   0        3.37        7.42      4.93 o
   0   2   0    14599.76    15275.05     87.87 o
   1   2   0       76.45       45.92      1.54 o
   2   2   0     8574.76     9288.73     42.40 o
   3   2   0      238.26      277.67      1.87 o
   4   2   0     2373.47     2333.08     10.93 o
   5   2   0     5213.18     4865.77     22.11 o
   6   2   0     1042.36      874.31      5.86 o
   7   2   0     4817.37     4798.11     23.83 o
   8   2   0      300.93      296.64      3.32 o
   9   2   0        0.50        1.23      1.09 o
  10   2   0      999.44      985.80      7.81 o
  11   2   0     1335.62     1295.14     12.38 o
  12   2   0     1435.78     1440.61     16.97 o
  13   2   0     1800.29     1843.56     20.03 o
  14   2   0      451.41      441.92     10.83 o
  15   2   0      130.19      148.84      9.46 o
   1   3   0     8949.30     9667.63     39.55 o
   2   3   0       55.79       56.78      0.94 o
   3   3   0     4693.43     4931.31     20.72 o
   4   3   0       10.69       18.47      0.68 o
   5   3   0       79.06      101.55      1.43 o
   6   3   0     1099.68     1105.09      6.58 o
   7   3   0      341.74      336.64      3.12 o
   8   3   0      553.81      560.83      4.51 o
   9   3   0     1528.57     1516.68     10.33 o
  10   3   0      977.89      933.39      8.17 o
  11   3   0       73.51       73.66      2.87 o
  12   3   0       19.79       34.71      3.36 o
  13   3   0       86.84       93.78      5.14 o
  14   3   0        6.21        4.41      4.53 o
  15   3   0       12.35        9.06      5.21 o
   0   4   0    21723.78    21476.93    130.53 o
   1   4   0      148.54       60.98      0.85 o
   2   4   0     2224.81     2489.66     10.58 o
   3   4   0     1343.67     1304.29      6.30 o
   4   4   0       57.54       60.88      1.20 o
   5   4   0      893.75      776.21      4.72 o
   6   4   0     3325.56     3061.58     15.75 o
   7   4   0     4092.66     4008.89     19.52 o
   8   4   0     3652.44     3804.68     19.54 o
   9   4   0       29.24       34.10      1.70 o
  10   4   0      109.48      102.47      2.83 o
  11   4   0      262.82      232.71      5.00 o
  12   4   0      730.62      742.16      9.91 o
  13   4   0      495.51      499.31      9.62 o
  14   4   0       88.96       86.24      6.26 o
  15   4   0        6.52       12.56      5.57 o
   1   5   0     7843.42     7966.12     36.80 o
   2   5   0        9.56        7.57      0.60 o
   3   5   0     1915.85     1748.79      8.02 o
   4   5   0       21.92       13.00      0.69 o
   5   5   0     1496.78     1340.91      7.57 o
   6   5   0      979.75     1133.08      7.57 o
   7   5   0      259.40      254.18      3.35 o
   8   5   0      435.55      415.46      4.27 o
   9   5   0     2277.07     2170.95     14.75 o
  10   5   0     1552.96     1478.38     11.92 o
  11   5   0       50.82       54.24      2.93 o
  12   5   0       16.23       14.95      3.50 o
  13   5   0       61.04       57.55      4.83 o
  14   5   0       62.47       64.91      6.38 o
  15   5   0      187.76      195.08     14.83 o
   0   6   0     1037.30      992.78      7.43 o
   1   6   0       50.65       52.14      1.00 o
   2   6   0     3414.00     3457.00     15.81 o
   3   6   0     1790.29     1841.07      8.71 o
   4   6   0      468.74      421.22      3.95 o
   5   6   0     1473.89     1526.58      8.39 o
   6   6   0     4115.00     3929.10     20.06 o
   7   6   0     3019.11     3067.02     17.47 o
   8   6   0     2704.50     2657.92     16.32 o
   9   6   0      123.83      124.07      2.96 o
  10   6   0      883.36      874.04      8.79 o
  11   6   0       35.99       31.19      2.80 o
  12   6   0      756.17      761.35     10.72 o
  13   6   0      136.22      153.88      6.57 o
  14   6   0      159.53      176.59     10.61 o
   1   7   0      658.62      717.79      4.27 o
   2   7   0     5457.95     5469.05     26.24 o
   3   7   0     5321.58     5362.05     25.02 o
   4   7   0     6320.27     6330.51     27.66 o
   5   7   0      556.51      582.54      3.99 o
   6   7   0     1102.69     1082.13      7.08 o
   7   7   0      112.31      105.54      4.39 o
   8   7   0     1946.95     1923.28     13.94 o
   9   7   0      314.02      299.24      4.65 o
  10   7   0      539.26      559.04      7.29 o
  11   7   0      350.72      297.83      5.78 o
  12   7   0       79.84       86.44      4.03 o
  13   7   0       46.29       50.20      4.77 o
  14   7   0      287.42      287.50     16.99 o
   0   8   0     4730.88     5114.82     33.58 o
   1   8   0     1018.86      896.22      5.34 o
   2   8   0     1332.42     1483.06      7.60 o
   3   8   0      104.24      110.63      1.99 o
   4   8   0      379.96      380.85      2.96 o
   5   8   0     7903.76     8115.25     38.04 o
   6   8   0      111.17       72.88      1.70 o
   7   8   0     4756.38     4604.70     29.57 o
   8   8   0       44.06       51.86      2.31 o
   9   8   0       16.86       11.86      2.15 o
  10   8   0      634.39      647.72      7.38 o
  11   8   0        6.03       14.20      3.50 o
  12   8   0      304.13      296.06      6.28 o
  13   8   0      217.30      201.11      6.82 o
  14   8   0        6.20        4.81      5.72 o
   1   9   0     4452.99     4580.93     22.79 o
   2   9   0      461.47      429.15      3.25 o
   3   9   0     2378.10     2249.63     13.09 o
   4   9   0       10.59       19.71      1.09 o
   5   9   0      752.74      703.75      5.73 o
   6   9   0        1.85        0.91      1.27 o
   7   9   0      164.30      144.19      4.24 o
   8   9   0      161.00      166.38      4.02 o
   9   9   0     2762.61     2718.34     20.57 o
  10   9   0      884.01      872.84      9.07 o
  11   9   0      678.40      678.03      8.36 o
  12   9   0       70.48       61.70      5.09 o
  13   9   0        0.39        3.90      5.10 o
  14   9   0      287.13      294.69     12.00 o
   0  10   0     1841.08     1751.49     14.53 o
   1  10   0     1823.78     1797.06      9.66 o
   2  10   0     1718.94     1547.49      8.49 o
   3  10   0       12.79        5.62      0.89 o
   4  10   0        0.19        2.95      1.06 o
   5  10   0     1019.28     1071.21      9.05 o
   6  10   0       56.17       75.97      2.35 o
   7  10   0       27.89       30.68      2.06 o
   8  10   0      165.06      177.23      3.99 o
   9  10   0       30.36       29.53      2.63 o
  10  10   0       28.50       23.51      2.71 o
  11  10   0        0.49        3.62      2.91 o
  12  10   0      250.40      256.45      8.11 o
  13  10   0        0.86        3.93      4.75 o
   1  11   0       29.20       27.13      1.04 o
   2  11   0     2117.55     2085.40     11.39 o
   3  11   0     3388.14     3360.28     19.31 o
   4  11   0     4005.23     4042.74     26.02 o
   5  11   0      367.87      354.25      4.49 o
   6  11   0      504.27      482.51      5.47 o
   7  11   0      541.47      504.64      6.42 o
   8  11   0      158.11      158.96      5.80 o
   9  11   0      892.01      873.11     10.87 o
  10  11   0      270.12      261.69      6.58 o
  11  11   0       94.75       79.97      4.80 o
  12  11   0      357.30      348.33     10.64 o
  13  11   0       22.76       28.83      8.37 o
   0  12   0     1405.44     1579.73     14.16 o
   1  12   0       66.73       68.41      1.66 o
   2  12   0      519.66      477.60      4.33 o
   3  12   0      335.20      318.97      3.82 o
   4  12   0      558.37      547.42      7.28 o
   5  12   0      401.77      384.89      6.41 o
   6  12   0       21.27        7.52      1.84 o
   7  12   0       41.24       34.95      2.60 o
   8  12   0       70.91       75.27      3.43 o
   9  12   0      308.40      283.05      6.46 o
  10  12   0        2.16        1.46      3.08 o
  11  12   0      103.67       82.18      5.54 o
  12  12   0      145.38      147.54      7.25 o
   1  13   0      715.60      731.53      6.55 o
   2  13   0     1409.33     1327.60     10.69 o
   3  13   0      640.77      630.50      6.95 o
   4  13   0      997.29      944.88     11.07 o
   5  13   0      648.87      617.48      8.93 o
   6  13   0       17.99       15.10      2.38 o
   7  13   0      275.35      287.71      5.27 o
   8  13   0     1266.97     1286.34     14.15 o
   9  13   0     1052.25     1101.49     13.16 o
  10  13   0      484.04      500.25     10.44 o
  11  13   0      274.42      310.64      9.04 o
  12  13   0       43.39       43.07      5.46 o
   0  14   0      130.43      105.87      4.32 o
   1  14   0       60.04       63.96      2.63 o
   2  14   0       40.22       24.31      1.83 o
   3  14   0      212.26      188.31      4.43 o
   4  14   0       19.03       10.34      2.39 o
   5  14   0      693.97      677.10     10.40 o
   6  14   0       67.71       72.12      3.75 o
   7  14   0        1.65        1.35      2.65 o
   8  14   0       18.73       12.80      3.54 o
   9  14   0      146.87      138.07      6.06 o
  10  14   0      338.71      350.09     11.24 o
  11  14   0        4.85        0.30      5.70 o
   1  15   0      367.09      353.41      6.99 o
   2  15   0     1203.32     1215.59     13.07 o
   3  15   0     3171.98     3220.32     29.71 o
   4  15   0     1173.29     1235.99     14.77 o
   5  15   0      517.31      577.82      8.48 o
   6  15   0       79.63       58.13      3.28 o
   7  15   0      280.75      255.81      8.29 o
   8  15   0       99.93       98.47      4.88 o
   9  15   0      932.47      933.46     26.30 o
  10  15   0      237.93      201.39      9.30 o
   0  16   0       65.36       46.38      4.01 o
   1  16   0       97.47      105.41      3.80 o
   2  16   0        7.92       11.45      2.95 o
   3  16   0      267.73      325.78      7.06 o
   4  16   0      104.07       98.57      4.51 o
   5  16   0      230.50      251.83      7.29 o
   6  16   0      117.37      104.94      4.25 o
   7  16   0      131.19      126.55      5.52 o
   8  16   0       26.52       20.55      4.69 o
   9  16   0        4.68        4.30      5.12 o
  10  16   0        7.58        7.75      5.91 o
   1  17   0      249.15      256.80      5.86 o
   2  17   0      723.02      740.15     10.36 o
   3  17   0      389.87      388.53      8.35 o
   4  17   0     1351.12     1356.13     16.34 o
   5  17   0      319.49      300.59      7.94 o
   6  17   0        0.92        0.73      3.14 o
   7  17   0      131.32      150.02      5.52 o
   8  17   0      233.44      293.45      9.13 o
   9  17   0      148.74      131.00      7.87 o
   0  18   0      713.44      748.91     15.94 o
   1  18   0      523.72      532.58      8.68 o
   2  18   0       19.82        6.40      3.20 o
   3  18   0      111.75      123.55      5.87 o
   4  18   0      531.80      570.24     11.09 o
   5  18   0      127.36      124.72      6.53 o
   6  18   0      229.35      229.33      6.79 o
   7  18   0       40.10       46.89      4.63 o
   1  19   0        5.12       12.28      3.47 o
   2  19   0       17.82       11.26      3.39 o
   3  19   0       54.27       67.40      4.72 o
   4  19   0       13.32       17.28      4.26 o
   5  19   0       62.73       71.47      5.37 o
   6  19   0        0.01        2.61      4.09 o
   0  20   0      211.72      188.87      9.50 o
   1  20   0      105.13      107.00      6.89 o
   2  20   0       14.15       10.12      4.35 o
   3  20   0        6.57       11.84      4.84 o
   4  20   0      150.29      147.75      7.10 o
 -15   1   1      240.83      250.29      8.41 o
 -14   1   1      779.52      817.85     12.21 o
 -13   1   1     1342.02     1334.13     17.65 o
 -12   1   1     1006.25      993.21     11.56 o
 -11   1   1      853.73      813.64      8.50 o
 -10   1   1      149.36      142.41      3.71 o
  -9   1   1     1630.57     1566.09      9.38 o
  -8   1   1      126.95      118.60      2.13 o
  -7   1   1     3321.08     3080.95     16.42 o
  -6   1   1     1949.24     2523.35     13.36 o
  -5   1   1    14067.08    14988.30     67.84 o
  -4   1   1      254.99      278.63      2.01 o
  -3   1   1     5695.97     6352.25     25.91 o
  -2   1   1     9854.91    10378.26     51.16 o
  -1   1   1    34390.96    37233.34    153.41 o
   0   1   1    20444.21    21580.97    145.90 o
   1   1   1    19351.87    20934.96    116.23 o
   2   1   1     2056.93     2052.58      8.98 o
   3   1   1      395.29      406.04      2.47 o
   4   1   1     9362.44     9981.74     44.15 o
   5   1   1     3744.19     3503.83     17.18 o
   6   1   1     4954.96     4864.96     23.95 o
   7   1   1      331.73      251.13      2.81 o
   8   1   1      122.26      127.52      2.36 o
   9   1   1     2907.31     3027.92     15.83 o
  10   1   1     2388.13     2387.72     15.01 o
  11   1   1      268.21      247.89      5.32 o
  12   1   1     1939.06     1922.09     20.52 o
  13   1   1     1359.56     1364.41     16.78 o
  14   1   1      273.12      261.22      9.85 o
  15   1   1        0.34        2.26      7.91 o
 -15   2   1       91.26       88.93      6.77 o
 -14   2   1       17.71       24.85      5.11 o
 -13   2   1       18.79       15.79      3.45 o
 -12   2   1      344.79      329.74      6.92 o
 -11   2   1      274.17      273.23      4.93 o
 -10   2   1        5.46        8.75      2.07 o
  -9   2   1     1006.06      945.62      7.08 o
  -8   2   1      205.57      192.81      2.64 o
  -7   2   1      230.94      226.71      2.75 o
  -6   2   1      413.66      416.64      4.96 o
  -5   2   1      397.43      494.02      3.31 o
  -4   2   1     2027.20     2182.07     10.46 o
  -3   2   1       26.04       35.77      0.75 o
  -2   2   1     4100.14     4382.58     17.33 o
  -1   2   1     3471.63     3519.16     15.65 o
   0   2   1     1861.50     1780.78      8.55 o
   1   2   1     7180.77     7564.48     37.37 o
   2   2   1      712.30      768.18      3.93 o
   3   2   1       63.69       69.11      0.95 o
   4   2   1       16.67       26.46      0.94 o
   5   2   1      868.96      997.89      5.55 o
   6   2   1      367.57      329.79      2.97 o
   7   2   1      633.42      593.91      4.31 o
   8   2   1      634.08      626.75      5.16 o
   9   2   1     1478.81     1451.19      8.82 o
  10   2   1       41.91       34.30      2.05 o
  11   2   1       97.04       92.68      3.12 o
  12   2   1        9.68       14.02      3.14 o
  13   2   1       74.60       84.62      7.33 o
  14   2   1       25.50       13.91      5.11 o
  15   2   1       11.61       10.65      6.66 o
 -15   3   1      222.11      228.57      9.71 o
 -14   3   1      822.46      888.11     13.81 o
 -13   3   1      410.26      416.99      7.53 o
 -12   3   1      318.92      335.33      6.58 o
 -11   3   1      201.84      196.39      4.64 o
 -10   3   1        0.46        1.92      1.59 o
  -9   3   1      989.72      936.35      7.57 o
  -8   3   1     7820.41     7868.97     38.90 o
  -7   3   1     4851.02     5036.72     25.90 o
  -6   3   1     2836.68     2598.78     13.75 o
  -5   3   1      910.90      954.70      5.38 o
  -4   3   1      183.11      206.07      3.99 o
  -3   3   1    21635.11    22366.75     90.74 o
  -2   3   1    31853.74    33634.42    133.68 o
  -1   3   1    33423.39    35891.38    157.28 o
   0   3   1    18674.65    19400.39     91.81 o
   1   3   1      526.52      484.51      2.80 o
   2   3   1        3.12        1.39      0.39 o
   3   3   1        8.85        1.80      0.45 o
   4   3   1     3572.03     3619.74     16.53 o
   5   3   1     2163.28     2083.86     10.56 o
   6   3   1     8831.56     8956.07     43.16 o
   7   3   1       96.84      123.68      1.95 o
   8   3   1     1822.93     1815.50     10.22 o
   9   3   1     1588.89     1610.85     10.74 o
  10   3   1      829.28      782.99      7.29 o
  11   3   1      187.23      208.16      5.76 o
  12   3   1     1488.47     1474.29     15.53 o
  13   3   1      307.37      320.98      9.84 o
  14   3   1      131.69      126.78      7.14 o
  15   3   1       66.66       53.40      8.11 o
 -15   4   1       27.37       27.79      9.17 o
 -14   4   1       45.63       57.83      5.94 o
 -13   4   1      145.17      136.73      4.72 o
 -12   4   1       63.36       66.57      3.43 o
 -11   4   1       53.88       65.01      2.87 o
 -10   4   1     1375.27     1339.44     11.14 o
  -9   4   1        8.75        7.59      1.44 o
  -8   4   1       52.72       36.03      1.65 o
  -7   4   1     1024.90      985.85      6.88 o
  -6   4   1     4215.65     4316.74     20.59 o
  -5   4   1      265.75      210.69      2.63 o
  -4   4   1     8966.86     9201.53     37.92 o
  -3   4   1     2211.82     2142.45      9.09 o
  -2   4   1    76425.45    81769.19    342.06 o
  -1   4   1       78.00       59.35      1.14 o
   0   4   1    17572.84    18178.70     92.89 o
   1   4   1      261.81      264.49      1.94 o
   2   4   1      857.25      803.11      4.41 o
   3   4   1      307.21      275.48      1.88 o
   4   4   1    10972.68    11388.23     52.58 o
   5   4   1       19.57       20.83      1.32 o
   6   4   1        2.22       16.08      1.35 o
   7   4   1     2739.61     2881.31     14.85 o
   8   4   1     1023.60      996.48      6.56 o
   9   4   1       85.82       96.11      2.50 o
  10   4   1       21.69       19.96      2.08 o
  11   4   1        3.23        4.03      2.26 o
  12   4   1       63.19       61.86      3.47 o
  13   4   1      133.36      159.07      6.87 o
  14   4   1       26.96       20.49      4.98 o
  15   4   1      111.17      136.70      8.89 o
 -15   5   1      242.58      250.55     10.88 o
 -14   5   1      308.27      329.86      8.68 o
 -13   5   1      827.64      834.25     11.38 o
 -12   5   1      413.63      422.05      8.60 o
 -11   5   1     1156.21     1099.90     10.70 o
 -10   5   1      246.94      238.25      4.94 o
  -9   5   1     1999.15     1985.72     13.23 o
  -8   5   1     1270.32     1215.41      8.12 o
  -7   5   1     6271.76     6147.09     29.83 o
  -6   5   1     2045.92     2009.31     10.16 o
  -5   5   1      420.86      357.90      3.66 o
  -4   5   1     2259.03     2369.69     10.95 o
  -3   5   1     2387.75     2444.37     10.79 o
  -2   5   1     2334.04     2576.14     12.42 o
  -1   5   1     1996.94     1867.17     10.46 o
   0   5   1     8247.05     8995.65     45.16 o
   1   5   1        4.13        9.47      1.55 o
   2   5   1    15132.59    15502.54     81.08 o
   3   5   1     1012.45     1026.47      5.79 o
   4   5   1     4754.96     4472.91     20.70 o
   5   5   1     4339.75     4128.05     20.50 o
   6   5   1     4670.35     4344.98     22.14 o
   7   5   1     4635.38     4506.61     22.71 o
   8   5   1      101.15       98.62      2.14 o
   9   5   1       13.80        9.17      1.88 o
  10   5   1      585.04      553.16      6.77 o
  11   5   1      718.72      713.80      8.38 o
  12   5   1      983.78      970.30     10.35 o
  13   5   1      234.94      228.97      7.27 o
  14   5   1       25.96       32.25      5.25 o
 -15   6   1      217.37      223.46     11.05 o
 -14   6   1      103.90      118.43      5.96 o
 -13   6   1        0.12        4.28      3.55 o
 -12   6   1       80.17       60.01      3.91 o
 -11   6   1       56.17       71.76      3.14 o
 -10   6   1       47.51       47.88      2.65 o
  -9   6   1     1985.80     1968.83     13.88 o
  -8   6   1      213.75      179.53      2.93 o
  -7   6   1       47.41       52.12      1.55 o
  -6   6   1      760.52      708.50      4.62 o
  -5   6   1     2043.90     1996.63      9.66 o
  -4   6   1     8103.85     8933.71     38.85 o
  -3   6   1     1765.70     1825.31      9.03 o
  -2   6   1     1408.78     1363.64      7.09 o
  -1   6   1        3.72        8.87      0.54 o
   0   6   1     6482.96     6552.46     33.01 o
   1   6   1      106.25       63.85      1.31 o
   2   6   1       31.22       51.65      0.95 o
   3   6   1     1556.70     1382.21      7.93 o
   4   6   1      835.76     1035.91      7.83 o
   5   6   1       76.66       97.53      2.54 o
   6   6   1     3420.58     3469.07     19.72 o
   7   6   1     1615.15     1505.25      9.84 o
   8   6   1     4958.52     4925.79     32.61 o
   9   6   1     3683.31     3675.17     25.06 o
  10   6   1      116.32       95.64      3.47 o
  11   6   1      363.10      370.33      6.14 o
  12   6   1        8.89        8.41      2.78 o
  13   6   1       73.10       57.21      4.75 o
  14   6   1      304.39      299.76      9.75 o
 -14   7   1      230.55      224.43      8.28 o
 -13   7   1       54.24       60.04      6.57 o
 -12   7   1       33.69       33.48      3.87 o
 -11   7   1       24.30       14.52      2.86 o
 -10   7   1       78.37       74.17      3.22 o
  -9   7   1       13.15       11.13      2.14 o
  -8   7   1     2981.50     2947.48     19.97 o
  -7   7   1     3285.63     3173.90     18.50 o
  -6   7   1     3943.05     3910.34     19.45 o
  -5   7   1        4.10        4.01      0.82 o
  -4   7   1      360.95      321.47      2.69 o
  -3   7   1     4560.40     4588.71     20.41 o
  -2   7   1     3057.28     2780.31     12.41 o
  -1   7   1      514.17      345.57      2.53 o
   0   7   1     6797.35     6695.90     33.36 o
   1   7   1        6.19       14.73      1.05 o
   2   7   1     2772.04     2875.16     14.81 o
   3   7   1      129.47      122.31      1.64 o
   4   7   1       20.00       35.57      1.15 o
   5   7   1     3805.31     4000.32     20.19 o
   6   7   1      754.95      727.47      5.96 o
   7   7   1      472.07      465.54      5.77 o
   8   7   1      626.30      628.63      6.94 o
   9   7   1      524.87      509.28      7.90 o
  10   7   1      230.73      213.93      4.77 o
  11   7   1     1491.25     1479.53     13.28 o
  12   7   1       61.99       68.75      3.86 o
  13   7   1       28.38       27.96      4.52 o
  14   7   1      159.65      188.33      8.83 o
 -14   8   1       26.87       29.56      4.93 o
 -13   8   1        1.59        2.80      3.94 o
 -12   8   1      173.49      172.01      8.32 o
 -11   8   1      188.46      184.60      5.51 o
 -10   8   1     1428.64     1419.17     13.52 o
  -9   8   1      119.60      107.13      3.33 o
  -8   8   1      335.69      324.99      5.23 o
  -7   8   1      266.79      281.03      5.44 o
  -6   8   1     2226.52     2162.91     12.33 o
  -5   8   1     3020.27     2798.99     15.29 o
  -4   8   1     6185.25     6028.83     28.70 o
  -3   8   1     1475.24     1369.75      6.65 o
  -2   8   1     9376.04     9898.45     43.31 o
  -1   8   1     2629.97     2759.98     14.02 o
   0   8   1     3245.41     3512.36     18.62 o
   1   8   1      845.60      690.17      4.69 o
   2   8   1     1949.03     1967.55     10.38 o
   3   8   1      864.77      688.15      4.87 o
   4   8   1      756.45      758.47      5.12 o
   5   8   1      525.53      546.42      3.92 o
   6   8   1       40.27       31.25      1.53 o
   7   8   1     2954.59     2846.73     19.91 o
   8   8   1      997.56      934.45      9.06 o
   9   8   1      560.11      509.63      6.28 o
  10   8   1       19.79       18.89      2.88 o
  11   8   1      107.93       97.41      3.56 o
  12   8   1       77.57       78.20      3.80 o
  13   8   1      456.21      518.41     10.36 o
  14   8   1       52.22       52.76      6.55 o
 -14   9   1      170.77      179.31     12.32 o
 -13   9   1        5.22        6.97      4.15 o
 -12   9   1      103.09      123.39      7.20 o
 -11   9   1        0.31        1.29      2.69 o
 -10   9   1      176.61      207.09      4.92 o
  -9   9   1      370.08      344.02      5.75 o
  -8   9   1        2.80        1.43      1.71 o
  -7   9   1      207.88      198.45      3.96 o
  -6   9   1     2389.86     2382.94     15.04 o
  -5   9   1        5.67        7.10      0.86 o
  -4   9   1       25.72       22.69      0.94 o
  -3   9   1      655.97      685.15      4.43 o
  -2   9   1      141.06      124.70      1.60 o
  -1   9   1        3.18        3.12      0.77 o
   0   9   1     4007.62     3984.31     20.52 o
   1   9   1      306.77      353.94      3.29 o
   2   9   1      711.11      756.97      5.32 o
   3   9   1      415.09      401.63      3.53 o
   4   9   1      218.06      184.70      2.59 o
   5   9   1     1469.83     1460.29      9.84 o
   6   9   1     1247.64     1169.39      9.32 o
   7   9   1      151.46      177.88      4.54 o
   8   9   1      263.03      256.99      6.84 o
   9   9   1      157.55      150.30      3.82 o
  10   9   1      133.36      142.76      3.95 o
  11   9   1     1299.48     1377.16     16.68 o
  12   9   1      402.76      418.64      7.31 o
  13   9   1       20.69       28.39      4.20 o
 -13  10   1      196.43      209.66     11.32 o
 -12  10   1      210.09      218.13      9.50 o
 -11  10   1      324.92      344.90      8.02 o
 -10  10   1     2188.54     2281.92     20.13 o
  -9  10   1      784.29      793.46     10.00 o
  -8  10   1      284.51      294.07      6.00 o
  -7  10   1      973.55      948.92      9.51 o
  -6  10   1      215.44      198.26      3.60 o
  -5  10   1     1467.09     1383.96      8.94 o
  -4  10   1     2960.27     2865.95     15.93 o
  -3  10   1      605.78      607.83      4.13 o
  -2  10   1      545.79      439.14      3.60 o
  -1  10   1        0.02        4.65      1.06 o
   0  10   1     4487.54     4581.49     24.30 o
   1  10   1      903.42      800.04      5.29 o
   2  10   1     3948.54     3957.39     21.68 o
   3  10   1      706.49      668.74      5.42 o
   4  10   1     1107.49     1050.55      7.48 o
   5  10   1      629.33      608.48      5.69 o
   6  10   1      163.05      171.27      3.58 o
   7  10   1      283.55      268.29      4.70 o
   8  10   1     1319.07     1370.47     12.84 o
   9  10   1      320.71      384.03      7.67 o
  10  10   1      233.54      259.51      5.65 o
  11  10   1       98.66      118.38      4.40 o
  12  10   1        1.56        4.63      3.31 o
  13  10   1      413.81      421.68      9.88 o
 -13  11   1      132.48      140.49      7.75 o
 -12  11   1        5.04        7.53      4.17 o
 -11  11   1       30.21       35.33      4.21 o
 -10  11   1       51.33       50.39      3.84 o
  -9  11   1        1.26        3.74      3.08 o
  -8  11   1       40.73       29.61      2.92 o
  -7  11   1      444.84      439.42      6.25 o
  -6  11   1      336.32      316.79      5.42 o
  -5  11   1       11.94        5.95      1.61 o
  -4  11   1      143.58      143.38      3.14 o
  -3  11   1        0.11        0.47      1.04 o
  -2  11   1        2.33        2.78      0.89 o
  -1  11   1      732.65      747.20      4.92 o
   0  11   1      240.45      257.46      2.89 o
   1  11   1      199.54      180.96      2.50 o
   2  11   1      376.33      372.74      3.62 o
   3  11   1      528.22      490.61      4.54 o
   4  11   1     1081.32     1005.25      8.94 o
   5  11   1      958.50      896.00      8.18 o
   6  11   1     1000.37      994.33      8.75 o
   7  11   1      340.44      295.52      5.56 o
   8  11   1       49.91       52.78      3.57 o
   9  11   1      302.56      282.81      6.31 o
  10  11   1       25.49       29.86      3.40 o
  11  11   1      208.73      226.50      6.88 o
  12  11   1        5.72        6.67      3.76 o
  13  11   1      355.09      348.55      9.93 o
 -12  12   1      327.32      336.38     10.01 o
 -11  12   1      631.64      662.36     15.90 o
 -10  12   1     1048.81      995.65     14.79 o
  -9  12   1     1198.57     1201.18     14.94 o
  -8  12   1      135.17      118.95      5.16 o
  -7  12   1      190.01      172.76      4.48 o
  -6  12   1       31.68       35.49      2.60 o
  -5  12   1     2505.14     2517.84     21.26 o
  -4  12   1      515.96      497.57      5.92 o
  -3  12   1      710.77      707.27      7.29 o
  -2  12   1      166.30      156.45      2.79 o
  -1  12   1      298.77      293.28      3.95 o
   0  12   1     2142.32     2137.11     13.57 o
   1  12   1     3192.05     3070.07     19.93 o
   2  12   1     3215.22     3160.71     20.68 o
   3  12   1     3373.50     3243.04     22.73 o
   4  12   1       56.49       55.07      2.40 o
   5  12   1      280.27      267.86      6.24 o
   6  12   1      159.35      151.52      3.70 o
   7  12   1      774.55      751.61      9.49 o
   8  12   1     1197.30     1147.01     13.06 o
   9  12   1     1154.06     1152.96     13.17 o
  10  12   1      251.68      229.96      6.04 o
  11  12   1      355.08      338.74      8.29 o
  12  12   1      212.16      188.51      7.30 o
 -12  13   1       15.49       18.28      4.41 o
 -11  13   1      195.24      207.53      7.41 o
 -10  13   1       42.55       40.90      4.18 o
  -9  13   1        1.61        0.87      3.07 o
  -8  13   1        3.67        3.64      2.78 o
  -7  13   1      521.72      519.73      8.12 o
  -6  13   1      425.53      444.39      7.01 o
  -5  13   1       89.08       75.51      3.99 o
  -4  13   1      601.61      624.74      8.61 o
  -3  13   1        3.56        5.08      1.88 o
  -2  13   1        4.36        4.54      1.66 o
  -1  13   1       52.97       60.05      2.11 o
   0  13   1      276.86      255.92      3.94 o
   1  13   1      119.68      127.49      3.38 o
   2  13   1      434.45      406.01      5.61 o
   3  13   1      147.45      149.85      4.75 o
   4  13   1      156.59      164.59      3.73 o
   5  13   1        0.93        0.47      1.75 o
   6  13   1        2.09        2.58      2.35 o
   7  13   1       59.97       56.43      3.50 o
   8  13   1       14.49       24.63      3.04 o
   9  13   1        1.37        2.64      3.22 o
  10  13   1      302.16      287.53      7.21 o
  11  13   1        0.04        3.04      3.48 o
 -11  14   1       18.90       20.08      5.77 o
 -10  14   1     1197.12     1297.41     18.43 o
  -9  14   1      407.79      418.74      9.86 o
  -8  14   1      198.00      190.23      5.91 o
  -7  14   1        0.10        1.41      2.65 o
  -6  14   1       98.29      102.14      3.95 o
  -5  14   1      985.95     1035.00     12.53 o
  -4  14   1     3286.44     3332.30     32.97 o
  -3  14   1     1434.32     1479.94     14.68 o
  -2  14   1      923.28      904.66      9.43 o
  -1  14   1       81.84       83.63      2.86 o
   0  14   1      250.74      249.37      4.58 o
   1  14   1     2179.28     2180.69     17.62 o
   2  14   1     2862.33     2968.12     24.76 o
   3  14   1     2795.61     2747.08     25.07 o
   4  14   1     1240.27     1293.78     14.09 o
   5  14   1       25.96       16.09      3.11 o
   6  14   1        1.07        1.69      2.27 o
   7  14   1      368.14      367.77      6.49 o
   8  14   1      545.49      556.07      9.31 o
   9  14   1      248.00      256.57      7.71 o
  10  14   1      212.69      232.94      7.09 o
  11  14   1       20.74       13.61      4.44 o
 -10  15   1        8.51       12.63      5.31 o
  -9  15   1        8.19        6.84      3.80 o
  -8  15   1      148.94      168.90      5.78 o
  -7  15   1       91.50       88.45      4.32 o
  -6  15   1      203.71      219.25      5.58 o
  -5  15   1        2.80       11.85      3.39 o
  -4  15   1       93.32       82.48      4.31 o
  -3  15   1      367.11      358.50      8.47 o
  -2  15   1      321.76      337.99      6.76 o
  -1  15   1      238.45      234.37      5.23 o
   0  15   1      412.91      405.95      5.84 o
   1  15   1       68.90       61.70      2.84 o
   2  15   1      361.32      398.95     11.25 o
   3  15   1       22.02       27.19      4.06 o
   4  15   1       56.30       47.58      3.35 o
   5  15   1       69.23       70.80      3.63 o
   6  15   1       18.22       21.63      3.01 o
   7  15   1        2.05        0.50      2.57 o
   8  15   1        0.06        2.00      2.87 o
   9  15   1      135.33      139.59      8.08 o
  10  15   1        3.97        9.55      4.09 o
 -10  16   1      213.38      179.62      9.14 o
  -9  16   1      200.36      194.08      9.64 o
  -8  16   1      243.71      275.02      7.60 o
  -7  16   1        0.49        1.56      3.08 o
  -6  16   1       25.43       14.90      3.62 o
  -5  16   1      475.98      481.45      8.88 o
  -4  16   1       24.60       23.16      4.81 o
  -3  16   1      393.85      402.14      8.08 o
  -2  16   1      226.36      215.46      5.38 o
  -1  16   1      116.80      107.74      3.56 o
   0  16   1       41.16       37.56      2.89 o
   1  16   1      121.17      118.93      4.07 o
   2  16   1      601.08      628.98      9.30 o
   3  16   1     1704.27     1733.97     18.73 o
   4  16   1      568.65      516.56      9.64 o
   5  16   1        1.82        0.36      3.69 o
   6  16   1      161.33      177.63      5.54 o
   7  16   1      201.59      212.11      6.39 o
   8  16   1      968.35     1012.22     14.06 o
   9  16   1      366.50      431.80     10.47 o
  -9  17   1       70.75       72.59      6.13 o
  -8  17   1       50.75       39.48      4.68 o
  -7  17   1       59.22       50.54      4.55 o
  -6  17   1       75.75       72.87      4.27 o
  -5  17   1        4.38        5.94      3.97 o
  -4  17   1      218.19      244.18      8.15 o
  -3  17   1        0.72        3.55      2.78 o
  -2  17   1       40.62       46.82      3.26 o
  -1  17   1      130.97      125.39      4.39 o
   0  17   1      189.66      177.83      5.46 o
   1  17   1       41.01       44.56      3.50 o
   2  17   1       72.79       88.84      3.79 o
   3  17   1       28.45       35.17      3.77 o
   4  17   1       32.59       38.97      3.73 o
   5  17   1      234.04      229.42      7.12 o
   6  17   1      195.57      200.52      5.92 o
   7  17   1       13.88        7.58      3.36 o
   8  17   1        0.01        8.80      3.96 o
  -8  18   1        3.67       10.98      5.14 o
  -7  18   1       10.26        3.01      3.85 o
  -6  18   1       79.41      103.72      5.00 o
  -5  18   1      792.94      894.76     13.79 o
  -4  18   1      633.08      710.08     12.18 o
  -3  18   1      347.22      375.46      8.31 o
  -2  18   1       42.46       26.62      3.51 o
  -1  18   1       11.24        3.84      2.92 o
   0  18   1      119.10      102.39      4.17 o
   1  18   1      301.72      348.70      7.55 o
   2  18   1      250.11      289.87      6.80 o
   3  18   1      297.33      343.86      7.93 o
   4  18   1       77.35       95.52      5.31 o
   5  18   1        5.80       11.10      3.90 o
   6  18   1       17.51       10.47      3.72 o
   7  18   1      128.34      129.10      6.78 o
  -6  19   1       39.94       36.92      4.79 o
  -5  19   1       57.33       55.34      5.28 o
  -4  19   1       70.41       54.54      4.78 o
  -3  19   1        8.76        3.25      3.52 o
  -2  19   1        5.64        3.82      3.79 o
  -1  19   1      148.04      178.92      6.11 o
   0  19   1      294.25      353.44      8.76 o
   1  19   1      286.79      350.29      8.16 o
   2  19   1       80.28       93.94      5.06 o
   3  19   1      199.84      174.09      6.07 o
   4  19   1      411.26      387.88      9.03 o
   5  19   1      538.57      539.32     13.60 o
   6  19   1        3.64        7.41      4.67 o
  -4  20   1       75.44       83.25      6.82 o
  -3  20   1       69.14       58.66      6.48 o
  -2  20   1       34.04       33.05      5.43 o
  -1  20   1       86.68       93.54      5.64 o
   0  20   1      197.39      204.40      6.29 o
   1  20   1      167.79      182.32      7.58 o
   2  20   1      176.92      182.92      7.68 o
   3  20   1       75.88       74.90      6.22 o
   4  20   1       71.15       81.94      6.71 o
 -15   0   2       92.68      119.36     11.69 o
 -14   0   2      709.97      737.34     17.37 o
 -13   0   2      121.95      133.14      7.84 o
 -12   0   2      127.74      130.18      5.27 o
 -11   0   2      613.64      621.51     12.77 o
 -10   0   2     2077.83     2123.73     21.09 o
  -9   0   2     8242.30     8214.34     59.11 o
  -8   0   2     5970.13     5619.44     39.36 o
  -7   0   2       39.66       21.13      1.57 o
  -6   0   2     3052.78     3086.13     20.34 o
  -5   0   2      649.32      724.73      5.96 o
  -4   0   2     2277.26     2375.19     16.30 o
  -3   0   2    13556.28    14101.83    106.34 o
  -2   0   2    24899.35    25675.77    156.57 o
  -1   0   2     3673.37     4470.15     24.74 o
   0   0   2     1039.78     1156.17      7.50 o
   1   0   2    20407.86    22117.33    139.56 o
   2   0   2     4896.12     4939.65     34.43 o
   3   0   2     2486.87     2439.90     15.27 o
   4   0   2     5748.45     5876.40     35.31 o
   5   0   2    14174.73    15598.47    101.59 o
   6   0   2     1317.15     1260.62      9.84 o
   7   0   2     1081.04     1194.72     11.93 o
   8   0   2     2485.14     2537.74     18.89 o
   9   0   2     1491.79     1551.82     12.53 o
  10   0   2      214.89      229.60      5.21 o
  11   0   2     2609.32     2660.37     28.96 o
  12   0   2     1109.51     1082.51     18.25 o
  13   0   2      121.77      127.30      6.01 o
  14   0   2       11.76        3.57      7.28 o
  15   0   2      412.81      397.47     21.81 o
 -15   1   2        0.05        2.87      5.35 o
 -14   1   2        0.51        6.64      4.28 o
 -13   1   2       56.43       47.16      4.07 o
 -12   1   2       20.24       18.63      2.70 o
 -11   1   2        0.45        1.40      2.17 o
 -10   1   2      443.62      424.78      7.40 o
  -9   1   2      391.89      405.29      4.72 o
  -8   1   2       80.95      113.12      1.95 o
  -7   1   2     1365.71     1343.20      7.64 o
  -6   1   2       68.92       49.54      2.24 o
  -5   1   2     1907.35     1954.07     10.00 o
  -4   1   2     1748.69     1722.88      8.09 o
  -3   1   2     4664.66     4934.30     20.16 o
  -2   1   2     4068.25     4278.86     17.56 o
  -1   1   2     9265.69    10392.36     53.78 o
   0   1   2     4802.84     5569.33     24.69 o
   1   1   2     1031.74     1191.89      5.65 o
   2   1   2     1015.24     1167.16      6.41 o
   3   1   2       16.08       26.29      0.75 o
   4   1   2     1224.57     1148.47      6.21 o
   5   1   2     1362.49     1392.51      7.49 o
   6   1   2     2153.33     2312.25     11.50 o
   7   1   2       68.21       83.46      1.62 o
   8   1   2        0.95        4.97      1.09 o
   9   1   2      253.11      222.12      3.56 o
  10   1   2       19.13       22.05      1.60 o
  11   1   2      354.29      374.01      7.92 o
  12   1   2        6.96        6.32      2.49 o
  13   1   2       33.21       41.75      4.02 o
  14   1   2       13.41       10.58      5.72 o
  15   1   2        8.03        5.47      6.49 o
 -15   2   2      620.94      650.53     14.20 o
 -14   2   2     1205.83     1268.26     16.93 o
 -13   2   2      670.24      676.60     10.48 o
 -12   2   2       48.41       35.69      3.49 o
 -11   2   2        5.97        0.44      2.15 o
 -10   2   2     1096.01     1085.34      9.29 o
  -9   2   2     2341.26     2288.84     13.69 o
  -8   2   2      377.67      284.79      2.92 o
  -7   2   2     1374.95     1238.37      7.21 o
  -6   2   2     2168.85     2357.35     12.72 o
  -5   2   2      192.93      223.14      2.19 o
  -4   2   2       13.78        7.30      0.59 o
  -3   2   2      931.65     1139.35      5.45 o
  -2   2   2     4491.58     4629.41     20.43 o
  -1   2   2    23236.52    25269.49    114.65 o
   0   2   2    10224.51    11296.45     55.95 o
   1   2   2     4690.59     4979.92     24.61 o
   2   2   2    16404.35    17841.67     82.57 o
   3   2   2     7604.52     7609.21     35.77 o
   4   2   2    22515.18    23110.30    103.87 o
   5   2   2     9835.39     9727.39     44.54 o
   6   2   2     1254.75     1214.31      6.86 o
   7   2   2     1324.45     1305.51      7.66 o
   8   2   2     2156.92     2065.15     11.23 o
   9   2   2      160.64      164.39      5.20 o
  10   2   2      773.96      739.06      6.81 o
  11   2   2     1478.96     1424.00     11.59 o
  12   2   2      775.52      772.67      9.23 o
  13   2   2      144.72      132.93      5.56 o
  14   2   2        2.71        2.13      5.30 o
 -15   3   2       10.25       13.89      5.69 o
 -14   3   2        0.03        6.62      3.81 o
 -13   3   2       15.17       16.92      3.49 o
 -12   3   2       40.24       37.85      3.37 o
 -11   3   2     1109.24     1098.10     10.99 o
 -10   3   2       68.86       74.16      2.53 o
  -9   3   2      290.11      292.20      4.09 o
  -8   3   2      506.50      549.09      4.38 o
  -7   3   2       18.07       10.21      0.96 o
  -6   3   2      175.41      209.95      2.26 o
  -5   3   2     4076.89     4348.84     20.89 o
  -4   3   2     1448.88     1439.79      7.01 o
  -3   3   2     4790.50     4911.01     21.25 o
  -2   3   2    43324.26    46093.71    204.39 o
  -1   3   2     5328.44     5758.58     28.39 o
   0   3   2      775.52      925.40      4.94 o
   1   3   2      245.74      295.43      2.17 o
   2   3   2     2102.65     2248.33     11.92 o
   3   3   2       68.85       82.35      1.18 o
   4   3   2     1765.44     1914.91      9.93 o
   5   3   2      377.65      505.91      3.74 o
   6   3   2     2656.99     2600.70     14.04 o
   7   3   2     1601.61     1615.11      9.16 o
   8   3   2     2262.13     2219.83     12.05 o
   9   3   2      305.78      292.16      6.28 o
  10   3   2       43.34       43.93      2.30 o
  11   3   2      280.60      319.73      5.58 o
  12   3   2       41.72       38.63      3.47 o
  13   3   2      143.20      133.31      5.19 o
  14   3   2       85.50       81.96      6.27 o
 -15   4   2      488.40      500.91     16.02 o
 -14   4   2      581.27      592.38     10.14 o
 -13   4   2      613.89      603.80      9.29 o
 -12   4   2      196.36      197.57      5.24 o
 -11   4   2      219.20      201.45      5.13 o
 -10   4   2     1377.25     1381.80     11.03 o
  -9   4   2     2070.56     2086.46     13.60 o
  -8   4   2     6178.95     6017.43     30.59 o
  -7   4   2     2308.24     2162.95     11.28 o
  -6   4   2     3713.92     3958.44     19.20 o
  -5   4   2      400.06      326.93      3.80 o
  -4   4   2      613.83      578.02      3.57 o
  -3   4   2     7678.70     7334.54     32.53 o
  -2   4   2    12721.09    13032.43     62.24 o
  -1   4   2    17647.40    17535.98     90.07 o
   0   4   2     1508.87     1621.40      9.12 o
   1   4   2      145.02      119.41      2.23 o
   2   4   2     2182.47     2254.08     11.22 o
   3   4   2      713.85      688.07      4.01 o
   4   4   2     3179.37     3077.82     14.90 o
   5   4   2     6139.41     6435.91     30.90 o
   6   4   2     1709.98     1731.69     10.91 o
   7   4   2      367.38      334.55      3.23 o
   8   4   2      266.00      259.80      3.48 o
   9   4   2      654.10      658.36      6.49 o
  10   4   2      381.43      362.36      5.14 o
  11   4   2      917.99      933.06      9.45 o
  12   4   2       66.07       61.05      3.68 o
  13   4   2        9.02        7.86      3.45 o
  14   4   2       87.14       86.65      6.43 o
 -15   5   2       40.53       36.06      7.44 o
 -14   5   2        8.60        9.36      4.02 o
 -13   5   2       85.93       79.16      4.43 o
 -12   5   2        2.75        3.49      3.15 o
 -11   5   2      220.82      210.36      5.68 o
 -10   5   2        2.38        2.62      1.96 o
  -9   5   2      802.60      773.42      6.87 o
  -8   5   2     1380.45     1485.98      9.58 o
  -7   5   2       26.66       38.32      1.31 o
  -6   5   2      519.11      373.66      3.56 o
  -5   5   2     1678.72     1694.34      8.72 o
  -4   5   2     3587.31     3501.11     15.97 o
  -3   5   2    12644.47    13138.98     58.78 o
  -2   5   2     1871.99     2001.83     10.52 o
  -1   5   2      157.22      138.31      1.48 o
   0   5   2       19.54       39.33      1.51 o
   1   5   2       20.56       15.99      0.83 o
   2   5   2     1349.85     1363.87      6.86 o
   3   5   2     1909.28     1860.94      9.34 o
   4   5   2       23.26       29.27      1.77 o
   5   5   2      174.33      201.68      2.37 o
   6   5   2     2231.26     2170.94     12.57 o
   7   5   2     2567.57     2495.41     13.94 o
   8   5   2     2532.71     2445.95     16.28 o
   9   5   2       25.70       27.58      2.33 o
  10   5   2        6.71        4.60      2.04 o
  11   5   2      452.09      416.73      5.92 o
  12   5   2       75.66       80.98      3.86 o
  13   5   2       45.26       49.69      4.51 o
  14   5   2      121.56      164.11      8.57 o
 -15   6   2      170.65      175.90      8.56 o
 -14   6   2      155.83      181.00      7.14 o
 -13   6   2      128.40      135.95      5.71 o
 -12   6   2      265.70      252.96      6.63 o
 -11   6   2      117.29      134.78      4.89 o
 -10   6   2      305.93      292.55      4.78 o
  -9   6   2     1172.53     1096.11      9.09 o
  -8   6   2     3343.10     3312.13     21.01 o
  -7   6   2     2154.97     2047.06     11.71 o
  -6   6   2     5027.01     5138.56     24.80 o
  -5   6   2     1573.27     1678.74      8.86 o
  -4   6   2     5550.70     5813.78     26.81 o
  -3   6   2    16024.25    16730.06     75.09 o
  -2   6   2     8565.88     8993.50     43.72 o
  -1   6   2     3141.09     3067.64     16.30 o
   0   6   2        5.42       11.82      0.63 o
   1   6   2       14.89        9.23      0.69 o
   2   6   2      149.01      141.27      1.51 o
   3   6   2     4457.36     4357.17     20.09 o
   4   6   2     3240.68     3299.32     16.84 o
   5   6   2      211.67      159.46      2.21 o
   6   6   2     2440.30     2336.67     12.47 o
   7   6   2      133.82      110.48      2.50 o
   8   6   2        0.71        4.36      1.95 o
   9   6   2     1673.15     1640.85     13.20 o
  10   6   2      863.87      850.45      8.68 o
  11   6   2     1492.22     1499.51     13.43 o
  12   6   2      215.44      200.58      5.34 o
  13   6   2        8.85       13.01      3.84 o
  14   6   2       65.23       75.27      8.42 o
 -14   7   2        9.98        2.07      4.14 o
 -13   7   2       49.91       34.95      4.68 o
 -12   7   2       34.75       47.97      4.57 o
 -11   7   2     1019.85     1017.30     11.38 o
 -10   7   2      146.26      161.02      5.34 o
  -9   7   2       80.63       64.51      2.54 o
  -8   7   2      657.05      621.66      6.25 o
  -7   7   2      798.64      755.79      5.73 o
  -6   7   2     2779.03     2668.60     14.04 o
  -5   7   2    11833.01    11988.52     53.12 o
  -4   7   2    15337.80    15902.26     72.10 o
  -3   7   2     2503.66     2859.50     14.12 o
  -2   7   2     4124.46     4292.62     22.63 o
  -1   7   2      554.82      527.57      4.21 o
   0   7   2        7.19        6.94      0.86 o
   1   7   2      781.18      702.81      5.54 o
   2   7   2      840.57      768.86      5.04 o
   3   7   2        4.54        5.24      0.93 o
   4   7   2      443.24      424.95      3.17 o
   5   7   2     3770.11     3750.10     19.70 o
   6   7   2     1807.83     1873.39     11.79 o
   7   7   2     1879.08     1873.19     14.61 o
   8   7   2     3783.14     3860.28     27.27 o
   9   7   2       48.97       51.50      2.50 o
  10   7   2      377.53      387.87      7.51 o
  11   7   2       11.00       16.38      2.69 o
  12   7   2      413.46      410.43      8.11 o
  13   7   2      609.79      641.92     12.10 o
  14   7   2      296.79      294.01     12.69 o
 -14   8   2       54.12       46.35      5.15 o
 -13   8   2      106.54      105.45      6.32 o
 -12   8   2        0.71        1.71      3.25 o
 -11   8   2      227.21      227.10      6.31 o
 -10   8   2      348.02      322.76      6.18 o
  -9   8   2      140.07      142.04      3.72 o
  -8   8   2      607.29      593.05      6.68 o
  -7   8   2     1570.86     1471.20     10.10 o
  -6   8   2      154.45      169.61      2.32 o
  -5   8   2       99.21      125.39      1.84 o
  -4   8   2     2370.87     2331.74     12.16 o
  -3   8   2       72.53       75.70      1.68 o
  -2   8   2     1060.11     1034.01      6.69 o
  -1   8   2     4268.90     4070.42     23.38 o
   0   8   2      983.82     1021.66      7.07 o
   1   8   2      876.25      989.78      6.52 o
   2   8   2     2470.46     2294.31     13.91 o
   3   8   2       25.09       48.60      1.43 o
   4   8   2      931.50      724.99      5.17 o
   5   8   2      167.60      141.88      2.51 o
   6   8   2     2625.05     2586.68     18.85 o
   7   8   2     1412.68     1396.71     11.60 o
   8   8   2       33.31       35.41      2.34 o
   9   8   2     1341.81     1331.82     11.82 o
  10   8   2     2460.06     2448.78     19.67 o
  11   8   2     1124.62     1126.52     11.93 o
  12   8   2       76.62       87.69      3.96 o
  13   8   2      110.55       93.80      5.78 o
 -14   9   2       35.70       25.36      5.67 o
 -13   9   2      165.36      184.62      7.70 o
 -12   9   2      379.32      394.34      8.56 o
 -11   9   2     1718.85     1691.46     16.49 o
 -10   9   2      505.90      495.96      7.96 o
  -9   9   2     1028.41      993.74     10.74 o
  -8   9   2      302.34      316.29      5.26 o
  -7   9   2     1202.90     1177.26      9.66 o
  -6   9   2     1222.15     1152.33      8.61 o
  -5   9   2     2696.11     2744.34     13.75 o
  -4   9   2       61.79       55.92      1.30 o
  -3   9   2     1338.06     1199.32      7.63 o
  -2   9   2     1569.48     1617.88      9.21 o
  -1   9   2     2237.44     2216.59     12.99 o
   0   9   2    11578.68    11386.72     59.56 o
   1   9   2     1891.56     1840.93     10.97 o
   2   9   2     1017.39      910.23      6.35 o
   3   9   2      552.14      433.31      3.72 o
   4   9   2      369.50      425.51      4.30 o
   5   9   2      638.88      616.55      6.28 o
   6   9   2     4957.12     4928.08     31.98 o
   7   9   2     1267.39     1250.45     11.05 o
   8   9   2     2899.28     2850.83     21.64 o
   9   9   2      196.72      194.76      5.32 o
  10   9   2      228.32      235.27      5.67 o
  11   9   2      125.28      115.74      3.92 o
  12   9   2      515.78      523.37      8.55 o
  13   9   2      291.23      276.23      8.11 o
 -13  10   2        2.55        4.05      4.52 o
 -12  10   2        8.03        6.78      4.13 o
 -11  10   2        6.79        4.92      2.90 o
 -10  10   2      235.05      225.02      6.35 o
  -9  10   2       12.46        5.61      2.57 o
  -8  10   2      264.70      256.81      5.18 o
  -7  10   2       18.69       32.59      2.18 o
  -6  10   2     1304.41     1318.21      9.78 o
  -5  10   2       10.14        9.42      1.08 o
  -4  10   2      131.67       88.67      1.70 o
  -3  10   2      695.26      650.10      4.47 o
  -2  10   2      253.29      228.51      2.37 o
  -1  10   2     1101.43     1002.17      6.41 o
   0  10   2     8920.04     9220.00     48.48 o
   1  10   2     1102.85     1081.74      8.27 o
   2  10   2     1588.74     1615.79     10.39 o
   3  10   2      852.19      876.97      6.34 o
   4  10   2        4.27        8.19      1.19 o
   5  10   2       62.82       78.01      2.23 o
   6  10   2       57.34       74.33      2.78 o
   7  10   2     1201.62     1151.94     10.29 o
   8  10   2        8.77       25.05      2.41 o
   9  10   2      532.48      530.07      7.48 o
  10  10   2        3.56        3.95      2.46 o
  11  10   2      172.00      177.40      5.10 o
  12  10   2        0.46        3.55      3.03 o
  13  10   2       62.99       56.17      7.64 o
 -13  11   2      167.94      173.80      8.70 o
 -12  11   2      926.82     1039.62     17.00 o
 -11  11   2      911.58      912.26     12.09 o
 -10  11   2     1321.07     1346.33     15.50 o
  -9  11   2       86.68       78.07      3.71 o
  -8  11   2       77.21       71.53      3.09 o
  -7  11   2     1184.69     1143.70     10.90 o
  -6  11   2     1446.68     1482.82     11.72 o
  -5  11   2     2558.06     2518.93     18.07 o
  -4  11   2     2055.85     1958.44     11.73 o
  -3  11   2      791.03      772.21      5.81 o
  -2  11   2      943.18      976.52      6.64 o
  -1  11   2     2853.04     2850.11     17.52 o
   0  11   2     5545.08     5541.07     33.94 o
   1  11   2     4358.31     4233.47     25.34 o
   2  11   2     2988.61     2998.44     18.08 o
   3  11   2     1663.01     1666.40     12.64 o
   4  11   2       80.91      107.13      3.11 o
   5  11   2      664.11      634.23      6.57 o
   6  11   2        4.86        4.44      1.70 o
   7  11   2      339.02      314.85      5.59 o
   8  11   2      407.40      399.45      6.63 o
   9  11   2      182.71      162.40      4.43 o
  10  11   2        2.72        3.80      2.72 o
  11  11   2      122.60      121.89      5.19 o
  12  11   2      305.27      339.55      8.22 o
 -12  12   2       22.82       25.00      6.13 o
 -11  12   2        1.83        7.16      3.44 o
 -10  12   2        1.48        2.14      2.68 o
  -9  12   2        2.38        7.13      2.80 o
  -8  12   2        1.45        3.52      2.39 o
  -7  12   2      202.91      239.14      4.47 o
  -6  12   2      302.77      318.43      5.37 o
  -5  12   2       24.89       32.64      2.23 o
  -4  12   2      382.99      374.40      5.27 o
  -3  12   2      107.88       85.86      2.08 o
  -2  12   2       71.25       74.25      2.21 o
  -1  12   2       27.64       37.54      1.38 o
   0  12   2      201.74      176.11      3.10 o
   1  12   2        2.19        1.65      1.34 o
   2  12   2       74.57       84.41      2.35 o
   3  12   2      577.68      548.77      7.82 o
   4  12   2      612.23      580.04      9.26 o
   5  12   2      447.70      455.94      5.51 o
   6  12   2      102.46      103.15      3.20 o
   7  12   2       43.64       43.85      2.79 o
   8  12   2       33.01       22.50      2.81 o
   9  12   2        5.25        3.69      2.70 o
  10  12   2       43.75       49.43      4.41 o
  11  12   2       94.47      100.54      4.71 o
  12  12   2        5.50       16.25      3.97 o
 -12  13   2      158.77      145.38     11.84 o
 -11  13   2      783.63      783.31     13.39 o
 -10  13   2      494.02      541.61      9.71 o
  -9  13   2       49.11       43.84      3.82 o
  -8  13   2      108.74      102.74      4.10 o
  -7  13   2      129.39      137.27      3.99 o
  -6  13   2        7.57        7.47      2.25 o
  -5  13   2      346.83      331.61      6.63 o
  -4  13   2      822.51      793.55     10.49 o
  -3  13   2       15.32       15.60      1.89 o
  -2  13   2      493.46      468.86      5.81 o
  -1  13   2      893.33      903.23      8.12 o
   0  13   2     2237.59     2148.60     17.09 o
   1  13   2     2785.62     2755.67     23.19 o
   2  13   2     1818.29     1729.11     14.79 o
   3  13   2     1139.88     1096.99     11.34 o
   4  13   2      301.23      259.31      7.31 o
   5  13   2      218.56      212.43      4.71 o
   6  13   2      919.36      958.02     10.50 o
   7  13   2      545.49      553.83      8.06 o
   8  13   2     1003.45     1072.15     12.90 o
   9  13   2      151.26      190.24      8.47 o
  10  13   2      119.25      131.30      5.02 o
  11  13   2      120.20       99.93      5.89 o
 -11  14   2        0.07        1.28      4.18 o
 -10  14   2       62.09       79.76      5.08 o
  -9  14   2      133.46      112.14      5.21 o
  -8  14   2        5.84        3.35      2.88 o
  -7  14   2       71.12       54.43      3.67 o
  -6  14   2        7.43        5.09      3.02 o
  -5  14   2       48.44       60.25      3.71 o
  -4  14   2       64.59       55.12      4.05 o
  -3  14   2       31.67       38.28      2.67 o
  -2  14   2      656.34      654.95      7.48 o
  -1  14   2        7.73        3.79      1.89 o
   0  14   2      119.77      129.90      3.49 o
   1  14   2       24.50       31.33      2.49 o
   2  14   2      253.97      240.18      5.01 o
   3  14   2       26.95       31.49      3.21 o
   4  14   2       59.55       57.70      3.71 o
   5  14   2       10.43       12.57      2.70 o
   6  14   2        5.84        3.56      2.28 o
   7  14   2        0.64        5.31      2.79 o
   8  14   2        7.72       10.48      3.11 o
   9  14   2       78.10       77.78      4.23 o
  10  14   2       43.74       50.86      4.52 o
  11  14   2       41.06       46.94      4.91 o
 -10  15   2      152.32      141.80      6.43 o
  -9  15   2      206.79      195.91      7.92 o
  -8  15   2        0.10        1.94      3.90 o
  -7  15   2      291.22      311.65      7.43 o
  -6  15   2     1106.64     1179.07     13.73 o
  -5  15   2      310.74      368.02      8.89 o
  -4  15   2      213.39      259.32      7.45 o
  -3  15   2       21.92       38.70      3.16 o
  -2  15   2      191.19      212.78      4.86 o
  -1  15   2       76.66       74.78      3.01 o
   0  15   2      289.69      270.65      5.18 o
   1  15   2      723.97      715.38      9.15 o
   2  15   2      926.52      964.29     12.65 o
   3  15   2     1731.18     1771.13     17.99 o
   4  15   2       22.88        8.24      2.74 o
   5  15   2        0.82        1.27      2.48 o
   6  15   2      245.65      236.15      5.90 o
   7  15   2      788.81      815.63     12.38 o
   8  15   2      643.93      625.53     10.79 o
   9  15   2      401.61      383.84     15.65 o
  10  15   2        3.43        4.12      4.58 o
 -10  16   2      155.33      154.89      8.53 o
  -9  16   2       23.74       20.53      5.10 o
  -8  16   2        4.14        3.35      4.04 o
  -7  16   2       81.03       82.29      4.50 o
  -6  16   2        1.37        6.06      3.39 o
  -5  16   2      107.96      104.91      5.84 o
  -4  16   2      215.13      228.59      6.63 o
  -3  16   2       51.54       38.76      3.99 o
  -2  16   2       96.00      108.20      4.14 o
  -1  16   2      177.72      192.68      4.69 o
   0  16   2        0.78        5.53      2.62 o
   1  16   2       19.59        9.55      2.74 o
   2  16   2      243.42      233.75      6.22 o
   3  16   2       11.87        5.16      2.90 o
   4  16   2        5.80        3.24      3.34 o
   5  16   2      145.02      120.25      4.56 o
   6  16   2        4.08        3.28      3.15 o
   7  16   2      136.00      126.52      4.54 o
   8  16   2       86.31       90.59      4.58 o
   9  16   2        0.87        2.39      4.90 o
  -9  17   2        1.58        3.05      4.43 o
  -8  17   2        1.66        0.88      3.63 o
  -7  17   2      315.42      311.17      9.42 o
  -6  17   2      349.57      326.45      8.52 o
  -5  17   2      722.01      701.57     11.38 o
  -4  17   2     1186.43     1247.80     19.76 o
  -3  17   2        3.40        1.35      3.18 o
  -2  17   2        0.10        0.21      2.53 o
  -1  17   2      242.89      280.64      7.10 o
   0  17   2      219.39      243.53      5.58 o
   1  17   2      616.78      647.94      9.07 o
   2  17   2      237.72      252.54      6.37 o
   3  17   2       12.61       12.79      3.34 o
   4  17   2       25.45       30.28      3.88 o
   5  17   2       64.01       66.35      4.31 o
   6  17   2       24.79       16.50      4.09 o
   7  17   2      573.61      605.44     13.31 o
   8  17   2      270.33      313.23     12.72 o
  -8  18   2      106.97      114.19      7.23 o
  -7  18   2        2.17        5.06      4.02 o
  -6  18   2        5.74       10.56      3.48 o
  -5  18   2       29.06       31.46      4.53 o
  -4  18   2      119.43      116.74      5.44 o
  -3  18   2        7.49        9.95      3.95 o
  -2  18   2      329.43      324.97      8.57 o
  -1  18   2      241.91      228.60      6.36 o
   0  18   2       55.56       52.24      3.96 o
   1  18   2        0.03        2.90      3.00 o
   2  18   2       61.47       60.10      4.58 o
   3  18   2      407.90      414.51      8.59 o
   4  18   2      126.16      140.37      5.35 o
   5  18   2      102.41      104.50      5.76 o
   6  18   2        2.07        0.86      3.58 o
   7  18   2       34.12       32.29      5.94 o
  -6  19   2      171.79      182.36      7.82 o
  -5  19   2      361.67      425.77     11.11 o
  -4  19   2       51.83       46.72      5.10 o
  -3  19   2        3.30        2.99      3.25 o
  -2  19   2       47.19       44.61      4.48 o
  -1  19   2       66.82       63.83      4.34 o
   0  19   2      298.83      311.87      8.67 o
   1  19   2      197.41      207.84      5.80 o
   2  19   2      420.93      439.30      9.82 o
   3  19   2      208.27      211.44      7.01 o
   4  19   2        6.19        5.95      3.67 o
   5  19   2       51.42       51.97      4.93 o
  -4  20   2       13.68       14.94      5.92 o
  -3  20   2        9.61       12.07      4.91 o
  -2  20   2      122.06      122.60      7.75 o
  -1  20   2      114.54      110.51      5.12 o
   0  20   2      130.76      145.01      5.93 o
   1  20   2       40.61       41.44      4.80 o
   2  20   2       36.56       46.61      5.26 o
   3  20   2      237.62      247.74     11.35 o
 -15   1   3      366.68      375.81     11.26 o
 -14   1   3      134.58      143.05      6.95 o
 -13   1   3       16.12       14.27      3.72 o
 -12   1   3       79.93       86.52      3.79 o
 -11   1   3     1260.92     1184.89     11.06 o
 -10   1   3     4704.98     4752.78     31.28 o
  -9   1   3     3895.76     3959.63     21.33 o
  -8   1   3     1064.59      958.51      6.02 o
  -7   1   3     1233.83     1187.13      7.41 o
  -6   1   3      912.99     1144.99      6.65 o
  -5   1   3      997.40     1014.83      5.74 o
  -4   1   3     3025.21     2822.68     12.07 o
  -3   1   3      673.96      834.03      5.60 o
  -2   1   3       39.36       21.86      0.64 o
  -1   1   3     1094.18     1031.66      5.25 o
   0   1   3      721.20      858.63      4.45 o
   1   1   3     5022.62     5582.69     26.10 o
   2   1   3     4036.45     4149.13     19.24 o
   3   1   3    25691.58    27549.62    128.02 o
   4   1   3    16631.41    17840.96     77.18 o
   5   1   3     6359.68     6534.26     29.55 o
   6   1   3      184.29      197.47      2.48 o
   7   1   3      220.74      202.14      2.66 o
   8   1   3     2891.43     2964.52     15.09 o
   9   1   3       40.91       45.19      2.34 o
  10   1   3     1243.12     1217.54      9.67 o
  11   1   3     1407.31     1379.60     11.64 o
  12   1   3       33.09       27.98      3.19 o
  13   1   3       21.40       21.35      3.32 o
  14   1   3      363.11      356.94     12.47 o
 -15   2   3        0.85        5.95      4.83 o
 -14   2   3       48.25       42.66      4.61 o
 -13   2   3        0.89        2.57      3.18 o
 -12   2   3      218.84      235.01      5.59 o
 -11   2   3      268.15      260.03      5.03 o
 -10   2   3      171.56      167.82      3.75 o
  -9   2   3       22.49       31.43      1.73 o
  -8   2   3      111.18      138.97      2.49 o
  -7   2   3      533.98      518.25      3.85 o
  -6   2   3       69.40       85.94      1.49 o
  -5   2   3      122.67      127.69      1.48 o
  -4   2   3     3539.23     3768.75     17.65 o
  -3   2   3     2397.09     2552.39     11.80 o
  -2   2   3    16046.51    17640.62     79.85 o
  -1   2   3     3504.30     3837.51     18.40 o
   0   2   3     6818.47     7521.80     39.01 o
   1   2   3       58.05       81.72      1.11 o
   2   2   3      186.78      167.12      1.75 o
   3   2   3     7164.18     8202.91     40.01 o
   4   2   3      460.20      394.75      3.25 o
   5   2   3      409.20      431.89      3.25 o
   6   2   3      931.41      812.28      5.40 o
   7   2   3      185.96      218.62      2.50 o
   8   2   3        7.84        9.52      1.23 o
   9   2   3       26.97       20.57      1.71 o
  10   2   3        0.95        5.39      1.88 o
  11   2   3      220.94      213.51      5.19 o
  12   2   3      126.62      118.04      4.00 o
  13   2   3        1.42        3.61      3.76 o
  14   2   3        0.91        3.91      4.87 o
 -15   3   3      334.59      356.75     10.24 o
 -14   3   3      462.44      490.67     10.18 o
 -13   3   3      266.01      280.61      9.11 o
 -12   3   3       16.41        8.24      2.97 o
 -11   3   3     2979.64     2902.84     20.96 o
 -10   3   3     2441.30     2382.32     16.71 o
  -9   3   3     3546.27     3500.07     20.11 o
  -8   3   3     1867.52     1692.77     10.22 o
  -7   3   3      783.26      723.85      4.60 o
  -6   3   3      688.07      717.67      4.63 o
  -5   3   3     4394.87     4382.51     20.36 o
  -4   3   3      385.32      332.70      2.55 o
  -3   3   3     8838.08     8821.45     39.33 o
  -2   3   3    15861.74    17437.91     85.66 o
  -1   3   3     1544.50     1391.92      7.77 o
   0   3   3     1650.83     1806.60      9.87 o
   1   3   3     5827.50     5930.59     30.46 o
   2   3   3       22.24       26.55      0.87 o
   3   3   3    22723.52    23629.33    122.95 o
   4   3   3     1100.03     1126.84      6.02 o
   5   3   3      145.25       99.71      1.72 o
   6   3   3        2.15        2.78      1.01 o
   7   3   3      895.34      848.81      5.59 o
   8   3   3     2171.99     2211.46     13.01 o
   9   3   3     1557.33     1531.50     10.43 o
  10   3   3     1254.76     1216.51      9.92 o
  11   3   3      788.63      839.51      9.14 o
  12   3   3       62.76       53.32      3.51 o
  13   3   3      247.77      243.79      8.02 o
  14   3   3      387.14      383.81     11.00 o
 -15   4   3       81.69       97.13      5.89 o
 -14   4   3       72.52       64.34      4.26 o
 -13   4   3      230.44      239.07      6.65 o
 -12   4   3        4.57        0.53      2.82 o
 -11   4   3      225.92      193.90      5.04 o
 -10   4   3      684.93      658.70      7.16 o
  -9   4   3      883.51      865.28      6.89 o
  -8   4   3       35.42       49.79      1.68 o
  -7   4   3     5041.67     5003.33     25.23 o
  -6   4   3     2603.51     2668.55     13.31 o
  -5   4   3    11831.51    12503.61     56.37 o
  -4   4   3       11.59       11.66      1.80 o
  -3   4   3     4110.51     4416.68     22.01 o
  -2   4   3       32.11       56.03      1.22 o
  -1   4   3       20.52       30.51      1.23 o
   0   4   3     4145.57     4480.60     24.76 o
   1   4   3     2607.68     2548.76     14.32 o
   2   4   3        3.35        5.09      0.66 o
   3   4   3     3349.50     3746.81     19.63 o
   4   4   3      136.98      110.52      1.62 o
   5   4   3     2053.30     2171.49     10.92 o
   6   4   3      138.96      129.02      1.98 o
   7   4   3      440.83      434.91      3.96 o
   8   4   3      287.40      285.19      3.76 o
   9   4   3       37.88       28.11      2.06 o
  10   4   3      133.19      132.95      3.27 o
  11   4   3     1293.90     1277.17     11.91 o
  12   4   3      274.06      289.98      5.94 o
  13   4   3      111.39      120.65      5.56 o
  14   4   3        4.43        7.58      5.00 o
 -15   5   3      553.38      585.27     11.50 o
 -14   5   3      199.54      200.69      6.10 o
 -13   5   3      187.34      186.89      5.41 o
 -12   5   3       21.27       10.81      3.00 o
 -11   5   3      331.27      366.57      7.04 o
 -10   5   3      180.46      184.93      4.20 o
  -9   5   3     1524.20     1539.97     10.45 o
  -8   5   3      612.53      559.90      4.69 o
  -7   5   3      862.38      844.67      5.80 o
  -6   5   3        3.54        4.14      0.84 o
  -5   5   3     1170.16     1233.84      6.57 o
  -4   5   3    22246.13    23799.27    105.35 o
  -3   5   3     3807.82     3823.53     19.77 o
  -2   5   3     4553.75     4285.29     21.09 o
  -1   5   3      100.89      128.54      1.83 o
   0   5   3     4493.58     4702.51     24.74 o
   1   5   3     1109.08     1044.30      7.24 o
   2   5   3     7534.92     7400.33     37.48 o
   3   5   3     4422.79     4173.95     20.72 o
   4   5   3     9690.38     9871.42     46.31 o
   5   5   3     2429.88     2443.17     12.82 o
   6   5   3     1380.20     1372.50      8.06 o
   7   5   3       93.57       97.62      2.49 o
   8   5   3     2679.10     2655.31     18.49 o
   9   5   3      151.46      147.62      3.63 o
  10   5   3     1685.52     1680.43     13.15 o
  11   5   3      567.16      531.85      7.52 o
  12   5   3      215.18      228.80      5.30 o
  13   5   3      119.30      120.98      6.67 o
  14   5   3      246.49      229.51      7.86 o
 -15   6   3       28.58       27.01      4.98 o
 -14   6   3       90.25       88.69      5.83 o
 -13   6   3      315.92      330.37      7.43 o
 -12   6   3      185.63      194.54      5.45 o
 -11   6   3      939.63      888.23     10.99 o
 -10   6   3      449.87      425.19      6.17 o
  -9   6   3       92.08      100.07      2.58 o
  -8   6   3      377.55      342.60      4.01 o
  -7   6   3      333.44      343.08      3.61 o
  -6   6   3      133.44       97.42      1.81 o
  -5   6   3      655.96      666.35      4.41 o
  -4   6   3      385.27      409.80      4.05 o
  -3   6   3     1446.90     1667.31      9.57 o
  -2   6   3     4270.39     4163.55     20.93 o
  -1   6   3     1532.70     1402.95      8.19 o
   0   6   3      715.50      520.64      4.10 o
   1   6   3      921.62      862.60      6.36 o
   2   6   3        4.23       11.67      0.91 o
   3   6   3     3182.11     3391.33     16.75 o
   4   6   3     1746.59     1771.96      9.34 o
   5   6   3     1398.42     1368.95      8.18 o
   6   6   3     6863.05     6997.05     35.86 o
   7   6   3     1730.88     1758.34     12.13 o
   8   6   3     1265.74     1294.92      9.81 o
   9   6   3     1276.60     1244.29     10.35 o
  10   6   3       64.72       69.07      3.39 o
  11   6   3      372.23      358.63      7.07 o
  12   6   3      790.12      808.03     10.30 o
  13   6   3       72.61       86.50      9.79 o
  14   6   3      217.58      226.30      8.26 o
 -14   7   3      192.92      185.32      6.74 o
 -13   7   3       37.46       28.61      4.46 o
 -12   7   3        4.69        3.03      2.61 o
 -11   7   3      189.46      194.64      4.86 o
 -10   7   3      103.69      112.09      3.44 o
  -9   7   3      937.20      927.12      8.97 o
  -8   7   3     3150.20     3092.58     18.62 o
  -7   7   3      663.75      705.33      5.37 o
  -6   7   3      791.25      737.84      4.88 o
  -5   7   3        7.19        3.71      0.83 o
  -4   7   3      553.79      478.98      5.26 o
  -3   7   3    14314.07    14610.14     71.03 o
  -2   7   3    17914.10    19558.77     96.30 o
  -1   7   3     2801.23     2626.53     14.39 o
   0   7   3       53.06       81.23      1.60 o
   1   7   3       92.53       97.38      2.03 o
   2   7   3       13.38       14.93      0.86 o
   3   7   3      209.07      187.78      2.36 o
   4   7   3       34.87       36.50      1.15 o
   5   7   3      172.31      157.46      2.46 o
   6   7   3       40.92       44.73      1.49 o
   7   7   3      110.56      107.20      2.91 o
   8   7   3      498.87      493.39      7.04 o
   9   7   3     1301.83     1323.51     11.01 o
  10   7   3     1086.65     1113.85     10.80 o
  11   7   3      316.09      325.04      6.28 o
  12   7   3       57.85       47.78      4.19 o
  13   7   3        2.73        8.92      4.37 o
 -14   8   3      180.16      181.56      7.20 o
 -13   8   3      220.84      242.26      7.45 o
 -12   8   3      333.21      343.69      7.77 o
 -11   8   3      822.79      797.48     10.52 o
 -10   8   3      635.11      589.13      7.25 o
  -9   8   3        0.12        2.93      1.80 o
  -8   8   3      187.81      179.41      3.82 o
  -7   8   3      927.63      825.91      6.50 o
  -6   8   3     3763.85     3738.05     20.12 o
  -5   8   3     7362.25     7388.10     33.96 o
  -4   8   3     5526.62     5538.14     28.37 o
  -3   8   3     2271.07     2279.54     12.26 o
  -2   8   3      749.43      782.13      5.70 o
  -1   8   3     4359.92     4686.19     25.14 o
   0   8   3      620.10      540.50      4.54 o
   1   8   3     4962.06     5228.40     32.29 o
   2   8   3      325.09      305.84      2.81 o
   3   8   3      760.02      805.81      5.47 o
   4   8   3     3295.52     3328.35     16.45 o
   5   8   3     1118.92     1061.20      6.47 o
   6   8   3      641.86      579.77      5.69 o
   7   8   3     1872.10     1867.12     16.43 o
   8   8   3       65.60       60.93      2.71 o
   9   8   3      285.61      266.55      6.54 o
  10   8   3       12.58       11.80      2.45 o
  11   8   3       12.13       17.50      2.99 o
  12   8   3      486.58      539.26      9.55 o
  13   8   3      621.94      680.59     12.36 o
 -14   9   3       25.34       23.33      6.11 o
 -13   9   3        1.46        4.53      4.77 o
 -12   9   3       24.61       10.51      4.02 o
 -11   9   3      113.62       94.15      5.11 o
 -10   9   3        3.26        1.66      2.30 o
  -9   9   3      369.75      340.79      5.51 o
  -8   9   3       39.47       28.77      2.31 o
  -7   9   3       40.64       36.95      1.85 o
  -6   9   3       21.44       30.30      1.72 o
  -5   9   3      531.90      565.16      4.30 o
  -4   9   3     1272.04     1326.13      7.96 o
  -3   9   3      629.95      576.05      4.39 o
  -2   9   3     1194.51     1162.56      8.37 o
  -1   9   3       33.55       35.87      1.35 o
   0   9   3       79.45       65.27      1.73 o
   1   9   3       42.10       30.15      1.89 o
   2   9   3      508.50      527.62      4.84 o
   3   9   3      519.08      428.85      3.93 o
   4   9   3      169.25      152.18      2.62 o
   5   9   3       30.76       41.10      1.80 o
   6   9   3      379.68      379.93      5.14 o
   7   9   3        5.79        3.81      1.80 o
   8   9   3      479.26      483.13      6.66 o
   9   9   3      912.80      875.63     10.06 o
  10   9   3      510.99      508.06      7.50 o
  11   9   3       45.54       43.35      3.72 o
  12   9   3      418.11      412.94      9.65 o
  13   9   3       70.44       66.34      4.86 o
 -13  10   3      336.04      340.38      9.89 o
 -12  10   3      894.14      890.72     14.36 o
 -11  10   3     1064.36     1047.53     14.07 o
 -10  10   3      165.38      180.33      4.78 o
  -9  10   3       11.38        7.98      2.69 o
  -8  10   3        9.96       12.65      2.08 o
  -7  10   3     1322.29     1293.79     10.77 o
  -6  10   3     2073.97     2023.72     13.43 o
  -5  10   3     3548.41     3369.90     19.15 o
  -4  10   3     1185.80     1178.74      8.05 o
  -3  10   3      163.06      181.21      2.94 o
  -2  10   3     1218.11     1143.84      8.93 o
  -1  10   3     5121.61     5023.51     34.18 o
   0  10   3     3061.80     2982.80     21.64 o
   1  10   3     8182.97     8225.31     49.03 o
   2  10   3     1904.69     1824.61     12.37 o
   3  10   3       77.93       69.69      1.92 o
   4  10   3      255.62      260.85      3.81 o
   5  10   3     2990.61     2917.67     21.16 o
   6  10   3     1668.54     1687.24     15.01 o
   7  10   3      931.36      938.63      9.25 o
   8  10   3      128.21      144.25      3.88 o
   9  10   3        4.77        5.35      2.40 o
  10  10   3       11.16       15.48      2.98 o
  11  10   3      649.01      626.53     10.31 o
  12  10   3      142.25      149.88      5.98 o
 -13  11   3        0.58        3.31      5.24 o
 -12  11   3      114.45      125.39      8.30 o
 -11  11   3        0.77        0.97      3.95 o
 -10  11   3       84.41       88.88      3.90 o
  -9  11   3       43.07       48.02      4.24 o
  -8  11   3        1.36        2.95      2.35 o
  -7  11   3      473.77      450.69      6.90 o
  -6  11   3     2072.91     2026.05     14.78 o
  -5  11   3       69.33       66.86      2.32 o
  -4  11   3       85.05       91.32      2.33 o
  -3  11   3      555.00      516.81      4.50 o
  -2  11   3      143.11      147.52      2.91 o
  -1  11   3        1.26        3.55      1.49 o
   0  11   3        9.57       10.54      1.73 o
   1  11   3      412.96      425.53      4.63 o
   2  11   3      201.90      179.85      3.15 o
   3  11   3       20.07       25.47      1.63 o
   4  11   3      348.47      304.15      6.31 o
   5  11   3      642.61      603.97      7.02 o
   6  11   3      219.65      262.88      8.12 o
   7  11   3       52.14       59.96      2.89 o
   8  11   3      657.45      625.97     11.10 o
   9  11   3       53.14       49.68      3.20 o
  10  11   3      149.52      148.25      4.80 o
  11  11   3      156.33      132.61      5.14 o
  12  11   3        0.12        5.06      3.89 o
 -12  12   3      801.00      818.90     19.32 o
 -11  12   3      819.70      823.50     13.96 o
 -10  12   3       34.70       27.23      3.34 o
  -9  12   3        7.10        6.06      2.68 o
  -8  12   3     1318.79     1364.87     13.20 o
  -7  12   3       62.63       75.78      3.82 o
  -6  12   3      515.05      535.32      6.46 o
  -5  12   3       33.24       42.76      2.53 o
  -4  12   3       51.29       48.92      1.85 o
  -3  12   3      270.36      268.73      3.64 o
  -2  12   3     2855.87     2854.27     19.42 o
  -1  12   3     4449.94     4356.85     29.04 o
   0  12   3     3569.01     3284.58     24.04 o
   1  12   3     1411.58     1299.71     11.11 o
   2  12   3     1204.39     1097.85      9.83 o
   3  12   3       35.99       28.77      2.09 o
   4  12   3      327.17      332.81      5.43 o
   5  12   3       86.24       88.11      3.06 o
   6  12   3     1044.79     1023.69     11.69 o
   7  12   3     1008.38     1031.70     10.97 o
   8  12   3      530.18      504.52      8.30 o
   9  12   3       17.40       19.23      3.03 o
  10  12   3       75.87       84.51      4.38 o
  11  12   3       79.18       83.02      4.84 o
 -12  13   3       23.23       37.88      7.79 o
 -11  13   3       22.49       21.47      6.17 o
 -10  13   3        7.21        8.22      3.65 o
  -9  13   3        0.95        0.21      2.85 o
  -8  13   3        3.76        3.65      2.77 o
  -7  13   3        3.35        3.48      2.36 o
  -6  13   3        0.33        0.68      2.38 o
  -5  13   3      235.89      225.94      5.69 o
  -4  13   3       64.43       40.20      2.42 o
  -3  13   3        0.43        2.19      1.90 o
  -2  13   3      178.29      171.56      3.74 o
  -1  13   3      837.16      749.63      8.52 o
   0  13   3      675.28      644.25      7.08 o
   1  13   3      140.80      141.18      3.67 o
   2  13   3       21.23       11.67      2.04 o
   3  13   3       96.90       94.84      3.38 o
   4  13   3      921.33      869.04     10.57 o
   5  13   3      118.92      105.49      3.97 o
   6  13   3      342.11      294.14      6.51 o
   7  13   3       81.20       80.54      3.47 o
   8  13   3        6.14        7.45      2.63 o
   9  13   3       59.51       60.56      4.02 o
  10  13   3       56.81       57.05      4.74 o
  11  13   3        3.17        9.63      3.88 o
 -11  14   3      158.92      166.43     13.61 o
 -10  14   3        2.26        2.42      3.40 o
  -9  14   3       28.48       16.34      3.41 o
  -8  14   3      329.24      305.71      8.71 o
  -7  14   3      633.46      621.26      8.43 o
  -6  14   3     2446.20     2518.89     22.65 o
  -5  14   3      442.01      439.34      8.14 o
  -4  14   3      209.48      222.67      7.19 o
  -3  14   3       46.30       50.86      2.80 o
  -2  14   3       16.41       23.26      2.44 o
  -1  14   3      371.94      353.69      6.72 o
   0  14   3       18.71       21.45      2.60 o
   1  14   3     1400.67     1459.44     13.66 o
   2  14   3      655.91      672.88      9.11 o
   3  14   3        0.27        2.53      2.35 o
   4  14   3       26.11       21.41      2.65 o
   5  14   3     1134.21     1074.01     11.62 o
   6  14   3      675.42      644.85      9.33 o
   7  14   3     1419.49     1459.40     14.95 o
   8  14   3       75.05       84.24      4.12 o
   9  14   3        8.51        3.13      3.60 o
  10  14   3      127.03      128.56      5.96 o
 -10  15   3       68.09       62.45      5.38 o
  -9  15   3      100.81      102.39      6.10 o
  -8  15   3       28.07       28.24      4.43 o
  -7  15   3        0.80        2.68      3.04 o
  -6  15   3      225.87      223.04      6.02 o
  -5  15   3       21.63       13.59      3.57 o
  -4  15   3       21.25       18.83      2.96 o
  -3  15   3      234.20      203.39      5.10 o
  -2  15   3      264.86      258.34      7.29 o
  -1  15   3        3.49        4.29      2.59 o
   0  15   3      107.91      102.14      5.09 o
   1  15   3       30.13       31.09      3.27 o
   2  15   3        5.41        7.21      2.81 o
   3  15   3        3.03        3.96      2.25 o
   4  15   3       25.75       25.07      2.96 o
   5  15   3        6.43        3.44      2.55 o
   6  15   3        7.96       10.21      3.60 o
   7  15   3        7.73        7.85      3.45 o
   8  15   3       84.40       75.01      4.59 o
   9  15   3       56.66       61.48      5.74 o
 -10  16   3       16.29        9.65      4.84 o
  -9  16   3       15.44        1.77      4.33 o
  -8  16   3      293.07      288.02      9.41 o
  -7  16   3      165.38      167.92      5.46 o
  -6  16   3      761.09      750.30     11.19 o
  -5  16   3      338.07      341.30      9.36 o
  -4  16   3      169.19      166.63      5.63 o
  -3  16   3        0.14        1.67      2.56 o
  -2  16   3      139.61      160.76      4.93 o
  -1  16   3      904.71      939.68     10.58 o
   0  16   3      759.20      769.83      9.43 o
   1  16   3      229.39      252.26      6.85 o
   2  16   3      151.44      138.77      5.50 o
   3  16   3      152.53      145.41      5.14 o
   4  16   3        1.30        1.95      3.02 o
   5  16   3      213.22      234.52      7.46 o
   6  16   3      623.00      678.35     10.09 o
   7  16   3      558.93      573.73     10.08 o
   8  16   3      831.03      903.90     13.79 o
   9  16   3       18.46       24.54      4.68 o
  -9  17   3       95.41       91.02      6.65 o
  -8  17   3        2.16        0.35      3.89 o
  -7  17   3       17.75       26.10      3.97 o
  -6  17   3        4.43        7.77      4.01 o
  -5  17   3       79.84       96.17      5.41 o
  -4  17   3       55.49       59.47      4.50 o
  -3  17   3      189.66      199.45      6.08 o
  -2  17   3      391.05      348.55      7.35 o
  -1  17   3        3.85        7.47      2.40 o
   0  17   3        0.21        2.49      2.75 o
   1  17   3        2.59        3.18      2.48 o
   2  17   3      179.49      204.63      6.58 o
   3  17   3      270.37      315.00      7.82 o
   4  17   3      395.71      439.36      8.66 o
   5  17   3       11.49        6.61      3.17 o
   6  17   3       27.34       36.33      4.71 o
   7  17   3       82.08       80.23      5.58 o
   8  17   3      104.05      107.06      7.31 o
  -7  18   3      181.54      183.61      7.04 o
  -6  18   3      784.30      872.89     13.55 o
  -5  18   3      253.77      295.83      8.67 o
  -4  18   3       52.83       65.45      5.61 o
  -3  18   3        5.20       17.33      3.75 o
  -2  18   3       16.49       11.52      3.03 o
  -1  18   3      181.67      169.43      5.60 o
   0  18   3      470.79      502.75      8.73 o
   1  18   3      342.27      338.48      8.35 o
   2  18   3      114.84      111.45      4.63 o
   3  18   3        2.04        1.68      3.33 o
   4  18   3       94.89       90.64      5.48 o
   5  18   3       92.69       77.94      5.10 o
   6  18   3      368.89      363.13      9.44 o
  -6  19   3        5.12       14.20      5.04 o
  -5  19   3      119.49      110.11      6.08 o
  -4  19   3      131.69      134.92      6.60 o
  -3  19   3       97.51      120.17      7.36 o
  -2  19   3      354.36      371.96      8.30 o
  -1  19   3      104.55      128.47      5.26 o
   0  19   3        0.95        2.73      3.11 o
   1  19   3       23.67       27.44      3.73 o
   2  19   3      138.93      128.30      5.76 o
   3  19   3        5.00        2.83      3.52 o
   4  19   3      183.73      188.04      6.82 o
   5  19   3       20.28       17.75      4.97 o
  -3  20   3       18.03       19.85      6.74 o
  -2  20   3       29.12       49.42      4.37 o
  -1  20   3      197.46      245.30      7.65 o
   0  20   3      217.23      227.32      6.93 o
   1  20   3      199.75      222.13      8.96 o
   2  20   3      101.32      122.90      6.68 o
 -15   0   4      364.15      381.30     15.54 o
 -14   0   4       32.27       20.62      6.53 o
 -13   0   4      372.35      395.65      9.08 o
 -12   0   4      392.23      411.71      9.35 o
 -11   0   4     6137.21     6017.44     52.54 o
 -10   0   4     3207.87     3210.19     27.56 o
  -9   0   4     5275.05     5193.95     39.47 o
  -8   0   4     1687.06     1688.95     14.68 o
  -7   0   4        8.23        9.56      1.79 o
  -6   0   4       83.19       93.03      2.36 o
  -5   0   4      694.49      682.92      9.01 o
  -4   0   4      279.24      387.46      3.85 o
  -3   0   4     6559.48     6847.83     40.89 o
  -2   0   4       28.89       27.31      1.45 o
  -1   0   4      508.89      698.07      5.14 o
   0   0   4      284.91      416.15      3.58 o
   1   0   4     8578.21     9680.53     61.00 o
   2   0   4     6230.39     6278.28     43.27 o
   3   0   4    22932.57    25793.09    229.27 o
   4   0   4      375.12      432.78      6.85 o
   5   0   4       12.88       14.80      1.95 o
   6   0   4     1272.32     1159.61      9.44 o
   7   0   4     3622.89     3577.55     24.43 o
   8   0   4     2414.09     2460.11     22.27 o
   9   0   4     3234.66     3184.64     26.53 o
  10   0   4       69.69       85.50      4.30 o
  11   0   4      249.54      193.27     14.17 o
  12   0   4       98.57      113.90      9.22 o
  13   0   4      474.30      517.56     15.14 o
  14   0   4      238.24      239.87     13.54 o
 -15   1   4       28.21       24.26      5.37 o
 -14   1   4       15.21        8.16      3.82 o
 -13   1   4      143.25      143.89      4.26 o
 -12   1   4      239.09      226.45      5.10 o
 -11   1   4        2.73       16.76      2.26 o
 -10   1   4      184.86      165.21      3.27 o
  -9   1   4      465.24      450.16      4.81 o
  -8   1   4       44.36       46.92      1.60 o
  -7   1   4     2236.01     2199.76     11.39 o
  -6   1   4       27.92       35.27      1.12 o
  -5   1   4     1039.31      981.89      7.70 o
  -4   1   4      839.27      912.41      4.97 o
  -3   1   4        0.15        3.86      1.00 o
  -2   1   4     2508.16     2764.97     13.20 o
  -1   1   4     2419.42     2468.63     11.29 o
   0   1   4     3006.73     3030.69     14.76 o
   1   1   4       16.30       16.18      1.01 o
   2   1   4     2203.88     2214.08     10.91 o
   3   1   4       25.13       46.27      2.15 o
   4   1   4      109.86       91.01      2.59 o
   5   1   4      150.45      176.47      3.12 o
   6   1   4      293.53      277.74      2.81 o
   7   1   4       36.17       40.19      1.54 o
   8   1   4      879.53      897.17      7.04 o
   9   1   4      456.52      451.48      5.47 o
  10   1   4      705.08      710.41      7.10 o
  11   1   4      329.51      315.45      5.56 o
  12   1   4       32.83       32.26      3.22 o
  13   1   4       40.78       44.65      4.24 o
  14   1   4       41.97       36.10      5.01 o
 -15   2   4      168.81      177.93      9.12 o
 -14   2   4      277.15      288.77      7.20 o
 -13   2   4      103.17       85.01      4.44 o
 -12   2   4      560.83      565.13      7.42 o
 -11   2   4     2873.27     2768.95     19.74 o
 -10   2   4     1693.57     1651.35     11.85 o
  -9   2   4     1752.32     1666.76     11.17 o
  -8   2   4      232.87      273.89      3.17 o
  -7   2   4      391.31      383.28      3.36 o
  -6   2   4     7131.29     7211.01     32.82 o
  -5   2   4     1483.01     1455.57      8.79 o
  -4   2   4     7504.17     7321.65     33.01 o
  -3   2   4      165.27      124.13      1.79 o
  -2   2   4      445.15      370.63      2.62 o
  -1   2   4     2428.63     2582.41     12.45 o
   0   2   4     2099.74     2163.06     10.98 o
   1   2   4     3595.93     3439.95     17.57 o
   2   2   4    13161.29    13315.51     66.19 o
   3   2   4    21527.98    23656.51    113.61 o
   4   2   4    13504.45    14609.83     69.05 o
   5   2   4       71.31       63.31      1.43 o
   6   2   4       68.06       58.09      1.63 o
   7   2   4      499.91      522.79      4.56 o
   8   2   4      767.22      743.71      7.48 o
   9   2   4     2014.57     2014.02     13.01 o
  10   2   4     1926.62     1856.15     14.40 o
  11   2   4        1.50        4.03      2.21 o
  12   2   4       54.17       65.89      3.86 o
  13   2   4      734.46      730.93     11.21 o
  14   2   4      334.19      323.69     18.71 o
 -15   3   4       12.65       13.24      4.34 o
 -14   3   4      105.57      115.77      5.13 o
 -13   3   4        3.30        0.98      2.90 o
 -12   3   4      386.75      370.51      6.61 o
 -11   3   4       10.17       17.11      2.19 o
 -10   3   4       21.37       25.69      1.91 o
  -9   3   4        0.40        4.40      1.46 o
  -8   3   4       19.11       34.40      1.44 o
  -7   3   4      920.34      968.08      6.21 o
  -6   3   4      976.38     1013.42      6.04 o
  -5   3   4     1526.73     1543.65      8.14 o
  -4   3   4     1920.47     1948.94      9.71 o
  -3   3   4     4113.11     4281.53     20.04 o
  -2   3   4     4404.58     4499.25     22.78 o
  -1   3   4     8340.32     8743.69     45.10 o
   0   3   4     1590.97     1443.42      9.02 o
   1   3   4     4310.28     4549.07     23.16 o
   2   3   4     2414.05     2564.25     14.52 o
   3   3   4      227.49      242.73      4.50 o
   4   3   4      196.82      197.19      2.28 o
   5   3   4       97.71       57.84      1.25 o
   6   3   4      516.89      499.57      3.85 o
   7   3   4       90.28       93.64      2.18 o
   8   3   4       11.00       11.14      1.64 o
   9   3   4       31.63       35.65      2.02 o
  10   3   4     1271.83     1205.10     11.01 o
  11   3   4      932.80      905.90      8.92 o
  12   3   4      230.69      231.08      5.67 o
  13   3   4        5.56        4.60      3.32 o
  14   3   4       67.81       79.69      7.30 o
 -15   4   4      192.04      204.94      7.97 o
 -14   4   4       77.67       69.00      4.57 o
 -13   4   4        1.31        4.65      3.08 o
 -12   4   4       46.74       41.02      3.39 o
 -11   4   4     1139.34     1152.43     10.03 o
 -10   4   4      891.29      910.70      8.16 o
  -9   4   4     2006.44     1945.00     11.77 o
  -8   4   4      585.56      582.47      4.73 o
  -7   4   4      708.72      765.58      5.36 o
  -6   4   4      642.23      656.82      4.48 o
  -5   4   4     1654.72     1636.31      8.66 o
  -4   4   4    16687.97    17787.73     83.64 o
  -3   4   4    21707.97    23452.96    117.81 o
  -2   4   4     5421.07     5412.07     28.99 o
  -1   4   4       46.78       22.06      1.01 o
   0   4   4      203.49      221.70      2.42 o
   1   4   4     3067.20     3105.56     18.20 o
   2   4   4     6275.45     6301.06     31.83 o
   3   4   4     2659.84     2633.04     15.14 o
   4   4   4        9.22        5.34      0.95 o
   5   4   4       40.08       42.72      1.34 o
   6   4   4      241.44      228.58      2.79 o
   7   4   4     1686.03     1708.28     10.85 o
   8   4   4     1609.81     1597.95     10.48 o
   9   4   4     1615.69     1516.87     11.87 o
  10   4   4      829.23      820.10      9.01 o
  11   4   4      218.30      244.62      6.35 o
  12   4   4       31.49       36.43      2.99 o
  13   4   4      191.64      210.13      7.09 o
 -15   5   4       77.67       76.47      5.51 o
 -14   5   4      128.96      147.56      5.57 o
 -13   5   4      246.70      249.73      9.12 o
 -12   5   4     1674.59     1659.49     17.27 o
 -11   5   4      136.72      149.11      5.15 o
 -10   5   4       63.96       59.85      2.46 o
  -9   5   4      473.26      484.19      5.18 o
  -8   5   4      633.49      612.78      5.30 o
  -7   5   4     1043.00      994.60      6.25 o
  -6   5   4     2746.90     2661.91     13.40 o
  -5   5   4       57.14       69.70      1.44 o
  -4   5   4      253.08      300.06      2.74 o
  -3   5   4     5383.60     5865.09     31.01 o
  -2   5   4     3097.35     3401.75     18.10 o
  -1   5   4     6632.71     6987.12     37.49 o
   0   5   4       52.73       37.35      1.26 o
   1   5   4      146.42      127.16      2.04 o
   2   5   4     1145.54     1250.61      7.62 o
   3   5   4      298.30      417.61      3.52 o
   4   5   4        7.40       16.32      0.88 o
   5   5   4      106.68       87.69      2.27 o
   6   5   4      475.79      457.11      4.00 o
   7   5   4     1391.12     1393.87      9.86 o
   8   5   4       13.42       15.33      1.82 o
   9   5   4      363.88      342.07      5.03 o
  10   5   4     1386.42     1404.94     11.72 o
  11   5   4      559.28      594.51      7.87 o
  12   5   4      721.06      771.75     11.65 o
  13   5   4      110.25      112.31      5.99 o
 -15   6   4      156.61      166.76      8.33 o
 -14   6   4       12.18       15.09      3.43 o
 -13   6   4       15.06       11.83      3.44 o
 -12   6   4       64.49       62.17      3.97 o
 -11   6   4      354.28      374.80      7.74 o
 -10   6   4       15.13       13.02      2.61 o
  -9   6   4      381.85      388.37      4.81 o
  -8   6   4      599.62      556.47      5.15 o
  -7   6   4     1413.91     1369.92      8.19 o
  -6   6   4      551.77      546.44      3.89 o
  -5   6   4     6248.81     6036.79     28.13 o
  -4   6   4     2958.46     2959.78     16.30 o
  -3   6   4     4045.35     4163.50     22.86 o
  -2   6   4     1417.01     1388.71      8.47 o
  -1   6   4      872.60      889.62      9.47 o
   0   6   4      110.28       84.93      1.96 o
   1   6   4     4985.01     4884.10     28.53 o
   2   6   4      155.35      253.17      2.52 o
   3   6   4      807.21      693.89      4.99 o
   4   6   4       45.21       30.12      1.23 o
   5   6   4       72.00       83.34      1.79 o
   6   6   4      320.10      306.61      4.54 o
   7   6   4     1472.44     1350.57      9.58 o
   8   6   4      867.35      852.68      8.20 o
   9   6   4     1079.87     1048.16      9.69 o
  10   6   4      596.54      612.31      7.18 o
  11   6   4      215.90      227.37      5.92 o
  12   6   4       21.54       27.75      3.91 o
  13   6   4      194.99      213.47      7.59 o
 -14   7   4      210.72      217.60      8.10 o
 -13   7   4      820.26      854.52     12.17 o
 -12   7   4      538.60      495.81      8.88 o
 -11   7   4       13.42       14.10      3.05 o
 -10   7   4        5.35        5.50      3.11 o
  -9   7   4      245.82      236.65      4.11 o
  -8   7   4       28.86       30.08      3.19 o
  -7   7   4     2635.13     2639.30     15.03 o
  -6   7   4     1556.59     1460.97      8.33 o
  -5   7   4      190.87      168.66      2.27 o
  -4   7   4      697.77      726.40      5.35 o
  -3   7   4      341.63      319.19      4.07 o
  -2   7   4        4.63        3.69      1.07 o
  -1   7   4     6734.82     6811.30     37.85 o
   0   7   4      237.57      231.44      2.85 o
   1   7   4     4385.45     4444.93     27.85 o
   2   7   4        6.29        9.61      0.93 o
   3   7   4     3671.87     3972.59     19.77 o
   4   7   4      859.89      820.62      5.44 o
   5   7   4     2553.44     2353.87     12.88 o
   6   7   4       90.41       96.01      2.20 o
   7   7   4      791.03      773.69      6.95 o
   8   7   4      315.41      273.35      5.75 o
   9   7   4      398.31      413.91      7.37 o
  10   7   4      200.45      206.32      5.03 o
  11   7   4      522.35      496.22     10.00 o
  12   7   4      278.48      301.93      7.36 o
  13   7   4      356.13      356.27      8.72 o
 -14   8   4        1.02        4.76      4.75 o
 -13   8   4        0.46       10.53      5.36 o
 -12   8   4      265.26      252.36      8.91 o
 -11   8   4       40.19       39.28      3.76 o
 -10   8   4      378.53      374.47      6.75 o
  -9   8   4      192.64      189.09      4.45 o
  -8   8   4      166.04      184.69      3.55 o
  -7   8   4        0.37        2.38      1.21 o
  -6   8   4        2.44        6.87      1.12 o
  -5   8   4      151.74      163.36      2.93 o
  -4   8   4     2130.21     2129.56     13.67 o
  -3   8   4      859.39      821.53      6.41 o
  -2   8   4       63.10       31.99      1.44 o
  -1   8   4      539.91      489.47      4.30 o
   0   8   4      334.84      329.76      3.76 o
   1   8   4     1471.86     1403.14      9.63 o
   2   8   4     2879.46     2945.17     16.14 o
   3   8   4      374.31      371.19      3.06 o
   4   8   4     1813.95     1698.93      9.36 o
   5   8   4      687.93      647.97      5.52 o
   6   8   4        2.56        3.59      1.39 o
   7   8   4        6.49        6.26      1.61 o
   8   8   4      608.22      626.36      6.98 o
   9   8   4      123.61      120.95      3.66 o
  10   8   4      634.88      621.87      8.51 o
  11   8   4       39.93       30.88      3.73 o
  12   8   4       11.76       18.52      3.71 o
  13   8   4       60.54       59.47      5.79 o
 -14   9   4      363.87      366.30     11.58 o
 -13   9   4      109.68      105.91      7.41 o
 -12   9   4      368.27      342.00      9.14 o
 -11   9   4       73.12       91.83      4.87 o
 -10   9   4       29.90       40.75      4.31 o
  -9   9   4      273.39      292.58      5.12 o
  -8   9   4       46.31       42.82      2.34 o
  -7   9   4      210.07      184.20      3.05 o
  -6   9   4      689.63      743.95      5.42 o
  -5   9   4       24.28       30.21      1.51 o
  -4   9   4        6.24        4.69      1.22 o
  -3   9   4      858.92      810.73      6.40 o
  -2   9   4     5161.50     4980.91     27.90 o
  -1   9   4     1987.97     1840.37     11.90 o
   0   9   4     5151.64     4744.25     27.95 o
   1   9   4     3028.98     2913.87     18.97 o
   2   9   4     2049.31     1983.91     11.84 o
   3   9   4      422.69      400.67      3.64 o
   4   9   4     2136.75     2155.56     13.62 o
   5   9   4      970.59      998.99      9.58 o
   6   9   4     3038.87     3095.90     22.84 o
   7   9   4      235.30      251.27      4.40 o
   8   9   4        2.94        7.72      2.19 o
   9   9   4        1.14        4.83      2.21 o
  10   9   4      154.81      144.24      4.57 o
  11   9   4      382.79      410.02      8.10 o
  12   9   4      332.07      373.35      8.35 o
 -13  10   4      110.87      127.75      6.83 o
 -12  10   4       38.56       30.68      5.13 o
 -11  10   4      264.74      272.37      7.81 o
 -10  10   4      317.42      297.80      7.98 o
  -9  10   4     1045.22     1033.32     11.62 o
  -8  10   4      715.39      727.57      9.07 o
  -7  10   4      196.59      196.78      3.76 o
  -6  10   4      249.29      218.46      3.03 o
  -5  10   4     1147.19     1031.17      7.77 o
  -4  10   4      103.21       77.88      2.06 o
  -3  10   4      234.44      219.27      3.34 o
  -2  10   4       14.25       23.74      1.50 o
  -1  10   4       41.12       36.52      1.37 o
   0  10   4       37.62       35.48      1.41 o
   1  10   4      764.32      808.34      8.34 o
   2  10   4       44.71       47.18      1.81 o
   3  10   4       87.04       76.88      2.07 o
   4  10   4      168.48      172.45      4.63 o
   5  10   4      373.13      354.69      6.61 o
   6  10   4      196.34      190.13      4.10 o
   7  10   4      202.27      201.03      5.05 o
   8  10   4      864.92      841.05     10.01 o
   9  10   4      103.36       97.96      3.78 o
  10  10   4       19.13       17.63      3.18 o
  11  10   4       88.91      109.37      5.38 o
  12  10   4       53.89       66.56      5.41 o
 -13  11   4      457.27      492.33     15.20 o
 -12  11   4      529.49      556.00     11.48 o
 -11  11   4       52.59       59.32      5.50 o
 -10  11   4       24.48       28.08      3.80 o
  -9  11   4      593.55      556.31      7.91 o
  -8  11   4      233.19      260.86      5.51 o
  -7  11   4     1952.06     1947.14     15.82 o
  -6  11   4     2993.96     2942.14     19.33 o
  -5  11   4     1555.87     1459.69     11.38 o
  -4  11   4      369.43      372.40      4.77 o
  -3  11   4       22.65       14.31      1.84 o
  -2  11   4     1301.04     1280.33     11.74 o
  -1  11   4     1875.79     1756.66     15.26 o
   0  11   4     2326.00     2408.67     20.80 o
   1  11   4     1553.10     1521.07     14.49 o
   2  11   4       23.79       33.39      1.68 o
   3  11   4      240.21      226.29      5.14 o
   4  11   4     2618.70     2462.01     21.68 o
   5  11   4     1893.65     1884.51     18.17 o
   6  11   4      831.33      776.16     10.95 o
   7  11   4       58.11       50.89      2.84 o
   8  11   4      391.91      390.86      6.77 o
   9  11   4        0.98        1.49      2.51 o
  10  11   4      387.06      437.04      7.76 o
  11  11   4      634.73      667.61     16.75 o
 -12  12   4        0.19        3.27      5.43 o
 -11  12   4       56.68       50.03      4.72 o
 -10  12   4       20.13       10.28      3.49 o
  -9  12   4       53.40       38.48      3.25 o
  -8  12   4      216.34      237.90      8.00 o
  -7  12   4       24.39       32.00      2.69 o
  -6  12   4      879.65      904.33      9.51 o
  -5  12   4       81.58      111.91      3.70 o
  -4  12   4      203.73      186.08      3.61 o
  -3  12   4       18.91       19.12      2.20 o
  -2  12   4      706.23      660.11      7.54 o
  -1  12   4        7.34       10.02      2.49 o
   0  12   4       70.51       82.54      3.14 o
   1  12   4      533.42      556.81      6.34 o
   2  12   4        6.24        3.79      1.69 o
   3  12   4      156.04      159.30      3.88 o
   4  12   4      727.94      768.38      8.67 o
   5  12   4        0.48        3.14      2.27 o
   6  12   4       10.32        8.86      2.43 o
   7  12   4      199.03      183.60      5.39 o
   8  12   4      132.07      131.66      5.74 o
   9  12   4       50.61       45.00      3.34 o
  10  12   4        2.14        6.55      3.28 o
  11  12   4       14.61       19.31      4.93 o
 -12  13   4      114.64       81.06      9.26 o
 -11  13   4      263.16      270.19     10.65 o
 -10  13   4       23.61       26.63      4.45 o
  -9  13   4      693.48      690.91     13.55 o
  -8  13   4     1306.94     1191.38     13.44 o
  -7  13   4     1549.32     1559.41     20.34 o
  -6  13   4     1009.13     1030.07     10.57 o
  -5  13   4      305.78      297.72      6.19 o
  -4  13   4       41.55       43.75      2.81 o
  -3  13   4      598.47      646.19      8.00 o
  -2  13   4     3663.65     3687.42     31.71 o
  -1  13   4      381.07      391.19      7.31 o
   0  13   4     1329.72     1313.10     13.95 o
   1  13   4      721.77      712.98      9.01 o
   2  13   4      211.24      192.25      5.21 o
   3  13   4      934.68      929.30     10.45 o
   4  13   4      437.57      455.12      6.79 o
   5  13   4      870.27      890.28     11.93 o
   6  13   4     1673.21     1781.11     16.78 o
   7  13   4     1054.42     1072.98     12.53 o
   8  13   4       63.83       64.20      4.64 o
   9  13   4       43.53       37.48      3.64 o
  10  13   4       19.18       10.54      3.87 o
 -11  14   4       44.65       28.19      7.89 o
 -10  14   4        0.17        0.32      3.92 o
  -9  14   4        0.07        2.11      3.15 o
  -8  14   4       32.50       19.81      3.30 o
  -7  14   4      274.42      215.20      5.14 o
  -6  14   4      106.04      108.11      4.15 o
  -5  14   4      387.46      408.30      7.44 o
  -4  14   4       38.42       36.59      3.87 o
  -3  14   4      127.12      140.03      4.95 o
  -2  14   4      159.42      162.27      4.79 o
  -1  14   4       75.49       83.94      3.77 o
   0  14   4      361.92      364.69      7.82 o
   1  14   4      424.80      439.02      8.40 o
   2  14   4       89.91       88.83      3.35 o
   3  14   4       58.65       73.45      4.63 o
   4  14   4      147.95      149.90      4.36 o
   5  14   4       77.31       73.47      4.72 o
   6  14   4      124.24      149.52      4.83 o
   7  14   4        6.25        5.29      3.30 o
   8  14   4       87.10       75.41      4.70 o
   9  14   4       68.36       65.24      4.33 o
  10  14   4       22.00       18.31      4.87 o
 -10  15   4       41.13       39.17      7.90 o
  -9  15   4      149.80      128.33      6.84 o
  -8  15   4      634.74      724.21     12.11 o
  -7  15   4      448.06      460.36     11.13 o
  -6  15   4     1081.24     1164.73     15.83 o
  -5  15   4       52.30       57.84      4.08 o
  -4  15   4       99.71       75.47      5.60 o
  -3  15   4       31.54       27.18      3.34 o
  -2  15   4     1333.79     1280.31     14.25 o
  -1  15   4      109.26       96.00      5.22 o
   0  15   4      506.24      523.15      9.41 o
   1  15   4       83.49       75.82      6.50 o
   2  15   4        7.81        4.95      2.45 o
   3  15   4        6.97        5.83      2.40 o
   4  15   4      674.27      715.79      9.16 o
   5  15   4      491.52      520.81      8.16 o
   6  15   4     1077.68     1069.62     18.47 o
   7  15   4      234.95      224.35      7.02 o
   8  15   4       97.85       83.02      5.69 o
   9  15   4        3.07        0.78      3.90 o
  -9  16   4        0.61        0.79      4.12 o
  -8  16   4        0.23        1.39      3.90 o
  -7  16   4        1.91        6.58      3.43 o
  -6  16   4       82.49       98.52      4.76 o
  -5  16   4       24.84       20.86      3.80 o
  -4  16   4      231.53      236.76      7.05 o
  -3  16   4      265.65      245.28      8.25 o
  -2  16   4       15.78        7.58      2.94 o
  -1  16   4       24.38       13.12      3.22 o
   0  16   4       52.04       52.12      4.00 o
   1  16   4       12.03        7.26      2.62 o
   2  16   4      518.97      489.47      8.20 o
   3  16   4      115.44      105.39      4.44 o
   4  16   4       82.31       70.14      4.40 o
   5  16   4        6.04       10.72      3.26 o
   6  16   4       17.00       30.64      3.75 o
   7  16   4       96.83       98.10      6.52 o
   8  16   4       37.22       37.45      6.58 o
  -8  17   4      218.52      191.98      7.18 o
  -7  17   4      610.28      622.36     15.35 o
  -6  17   4      314.08      308.37      8.80 o
  -5  17   4      111.42      104.59      6.88 o
  -4  17   4       57.92       53.17      4.42 o
  -3  17   4        5.18        1.49      3.39 o
  -2  17   4      401.33      455.55      8.33 o
  -1  17   4      419.13      439.17      8.74 o
   0  17   4      197.47      224.23      5.97 o
   1  17   4      211.05      226.24      6.84 o
   2  17   4       39.74       31.90      3.27 o
   3  17   4      345.75      325.87      8.35 o
   4  17   4      445.56      455.85      8.90 o
   5  17   4      490.92      509.37     11.46 o
   6  17   4      453.27      480.26     10.71 o
   7  17   4      431.29      483.16     17.07 o
  -7  18   4        2.33        5.56      4.37 o
  -6  18   4       69.56       61.10      5.18 o
  -5  18   4      339.72      337.39     10.36 o
  -4  18   4      106.83      105.51      4.92 o
  -3  18   4      375.05      362.94      8.25 o
  -2  18   4       12.13        9.88      3.02 o
  -1  18   4       56.51       56.38      4.18 o
   0  18   4        0.49        3.02      3.03 o
   1  18   4      152.77      170.92      5.55 o
   2  18   4        7.80        7.50      3.53 o
   3  18   4      142.72      142.37      5.70 o
   4  18   4        9.10        7.77      3.42 o
   5  18   4       10.37        5.10      4.06 o
   6  18   4      226.42      201.38      7.68 o
  -5  19   4       69.85       83.77      6.17 o
  -4  19   4        1.12        0.79      4.48 o
  -3  19   4        9.37       13.43      3.97 o
  -2  19   4      236.80      256.07      7.24 o
  -1  19   4      407.60      391.11      8.40 o
   0  19   4      468.36      502.04      9.62 o
   1  19   4       62.83       60.82      4.40 o
   2  19   4       19.56       21.54      3.63 o
   3  19   4       12.65       13.38      4.46 o
   4  19   4       23.13       29.11      5.49 o
  -2  20   4       32.34       43.04      5.03 o
  -1  20   4        5.46       12.72      4.05 o
   0  20   4        0.72        1.58      3.96 o
   1  20   4       78.81       86.44      5.67 o
 -15   1   5      233.66      229.59      8.48 o
 -14   1   5      124.25      108.72      5.08 o
 -13   1   5      199.73      194.71      5.11 o
 -12   1   5     2584.08     2505.29     19.16 o
 -11   1   5     1727.65     1787.74     12.78 o
 -10   1   5     3008.35     3038.28     19.76 o
  -9   1   5        2.90        1.87      1.46 o
  -8   1   5       98.65       97.56      2.22 o
  -7   1   5     4499.43     4538.48     23.92 o
  -6   1   5     6813.10     6958.94     34.91 o
  -5   1   5     6885.18     7007.47     32.13 o
  -4   1   5     2962.72     2917.74     13.45 o
  -3   1   5     2685.97     2599.09     12.39 o
  -2   1   5     1030.71     1240.99      6.35 o
  -1   1   5     2139.25     2164.53     10.66 o
   0   1   5      864.37      787.96      5.02 o
   1   1   5    10418.21    10755.13     56.96 o
   2   1   5    12615.03    13430.45     68.14 o
   3   1   5     2469.69     2496.51     12.95 o
   4   1   5     1461.15     1568.30      9.05 o
   5   1   5      324.75      405.90      3.81 o
   6   1   5     1855.37     1824.48     10.22 o
   7   1   5     2686.92     2699.18     15.56 o
   8   1   5     2668.11     2605.13     16.05 o
   9   1   5     1667.39     1658.05     12.32 o
  10   1   5       89.05       77.72      2.77 o
  11   1   5      171.50      171.93      4.67 o
  12   1   5      646.44      690.19     12.25 o
  13   1   5      466.60      481.30     14.18 o
 -15   2   5       11.19        7.90      4.42 o
 -14   2   5       24.63       26.61      4.27 o
 -13   2   5       10.44        3.62      3.00 o
 -12   2   5      124.45      135.42      4.19 o
 -11   2   5        5.63       13.01      2.44 o
 -10   2   5       50.62       41.97      2.15 o
  -9   2   5      123.04      109.54      3.22 o
  -8   2   5     1020.52      998.21      8.08 o
  -7   2   5       72.63       70.79      1.65 o
  -6   2   5     2534.88     2595.69     13.62 o
  -5   2   5     1043.01     1194.11      6.30 o
  -4   2   5     2666.66     2828.42     13.33 o
  -3   2   5     6158.11     6731.22     29.74 o
  -2   2   5     3238.03     3433.04     17.59 o
  -1   2   5       11.84       23.77      0.89 o
   0   2   5     6568.75     7163.92     33.61 o
   1   2   5      834.39      965.65      6.52 o
   2   2   5     2495.53     3004.27     16.97 o
   3   2   5       80.14       71.98      1.47 o
   4   2   5       67.06       77.48      1.65 o
   5   2   5      269.69      271.15      3.46 o
   6   2   5     1246.01     1203.36      7.31 o
   7   2   5      331.03      317.69      4.65 o
   8   2   5      156.38      138.22      2.94 o
   9   2   5      620.14      660.10      7.00 o
  10   2   5      549.70      531.80      7.50 o
  11   2   5      711.52      699.55      8.61 o
  12   2   5      171.50      155.82      6.30 o
  13   2   5        0.24        5.28      3.85 o
 -15   3   5       25.36       32.45      5.91 o
 -14   3   5        1.35        5.59      4.19 o
 -13   3   5      102.47      112.33      4.54 o
 -12   3   5      148.54      133.16      4.08 o
 -11   3   5     1280.10     1309.80     11.85 o
 -10   3   5     1175.85     1137.92      9.50 o
  -9   3   5      943.64      920.72      7.80 o
  -8   3   5      583.98      581.26      5.53 o
  -7   3   5       14.02       11.14      1.21 o
  -6   3   5     2301.45     2352.39     12.08 o
  -5   3   5     6921.30     7121.92     32.52 o
  -4   3   5     1338.64     1384.66      7.26 o
  -3   3   5     9361.12     9849.55     45.55 o
  -2   3   5      154.39      148.31      1.90 o
  -1   3   5      291.36      358.58      3.62 o
   0   3   5     1369.77     1269.48      7.45 o
   1   3   5     3486.54     3549.89     18.28 o
   2   3   5     2174.52     2193.83     12.89 o
   3   3   5       17.94       12.61      1.65 o
   4   3   5      694.19      716.60      5.91 o
   5   3   5     1704.99     1640.56      9.51 o
   6   3   5     6477.52     6425.76     32.91 o
   7   3   5     5254.66     5204.12     27.54 o
   8   3   5      450.17      458.32      5.44 o
   9   3   5     2092.52     2061.33     14.12 o
  10   3   5       18.33       13.73      2.31 o
  11   3   5       38.66       39.36      2.89 o
  12   3   5      508.80      570.19      8.41 o
  13   3   5      167.15      149.50      7.36 o
 -15   4   5      105.58      120.08      8.24 o
 -14   4   5      124.32      132.71      7.26 o
 -13   4   5      432.89      409.89      9.66 o
 -12   4   5       94.40       88.01      4.05 o
 -11   4   5      115.10      127.18      3.49 o
 -10   4   5       53.15       46.21      2.42 o
  -9   4   5      573.89      556.74      7.05 o
  -8   4   5     1094.98     1096.52      7.87 o
  -7   4   5      633.25      587.64      5.21 o
  -6   4   5      842.20      853.29      5.20 o
  -5   4   5     2736.92     2856.06     14.39 o
  -4   4   5      561.05      645.62      4.48 o
  -3   4   5     5044.39     5700.97     32.10 o
  -2   4   5     3260.70     3519.97     19.62 o
  -1   4   5       18.61       17.38      1.58 o
   0   4   5      411.67      466.84      5.67 o
   1   4   5      541.45      646.76      5.52 o
   2   4   5     1170.13     1185.46      7.37 o
   3   4   5     1798.89     1758.06     10.87 o
   4   4   5      742.11      879.80      6.11 o
   5   4   5      364.54      324.46      3.31 o
   6   4   5       68.72       69.55      1.83 o
   7   4   5      878.07      862.72      7.09 o
   8   4   5      269.48      233.22      4.05 o
   9   4   5     1687.98     1588.58     12.73 o
  10   4   5      769.96      784.72      8.16 o
  11   4   5      894.10      919.57     10.52 o
  12   4   5      123.11      117.05      4.36 o
  13   4   5       37.22       21.77      5.78 o
 -15   5   5        4.70        4.86      4.41 o
 -14   5   5        5.49        5.39      4.04 o
 -13   5   5      171.52      170.92      5.94 o
 -12   5   5      470.57      441.33      8.34 o
 -11   5   5        8.92       17.97      2.65 o
 -10   5   5       10.93        8.85      2.01 o
  -9   5   5      411.78      411.90      5.39 o
  -8   5   5        2.54        2.09      1.33 o
  -7   5   5      656.66      649.72      6.22 o
  -6   5   5     2381.32     2210.60     11.14 o
  -5   5   5     1193.91     1140.12      6.47 o
  -4   5   5     9091.51     8827.34     44.52 o
  -3   5   5     3819.83     3907.04     21.38 o
  -2   5   5      722.18      663.84      5.11 o
  -1   5   5       85.75       59.73      1.87 o
   0   5   5     1805.80     1812.73     11.66 o
   1   5   5     2689.79     2451.70     14.77 o
   2   5   5    10186.79    10196.25     50.70 o
   3   5   5       37.71       35.05      1.44 o
   4   5   5      850.95      755.76      5.56 o
   5   5   5      714.86      707.21      5.25 o
   6   5   5        3.87        3.25      1.20 o
   7   5   5     1313.75     1271.61      9.86 o
   8   5   5      716.43      705.87      6.99 o
   9   5   5     1959.56     1871.46     15.22 o
  10   5   5       29.77       30.19      2.55 o
  11   5   5       83.64       84.81      3.41 o
  12   5   5      201.72      198.74      6.05 o
  13   5   5      147.93      153.60      8.14 o
 -14   6   5      261.65      239.09      8.32 o
 -13   6   5      216.67      201.67      6.51 o
 -12   6   5      117.15      116.40      4.92 o
 -11   6   5       21.83       24.29      3.43 o
 -10   6   5       90.14       96.94      3.54 o
  -9   6   5       12.81        8.11      1.89 o
  -8   6   5      259.74      260.46      5.00 o
  -7   6   5       20.26       30.12      1.46 o
  -6   6   5      928.85      912.24      5.65 o
  -5   6   5     3158.62     3155.37     16.64 o
  -4   6   5     3531.86     3564.77     20.75 o
  -3   6   5     6665.63     6508.89     34.61 o
  -2   6   5     6663.45     6477.85     36.31 o
  -1   6   5      788.95      687.54      5.75 o
   0   6   5     8061.34     8226.00     45.64 o
   1   6   5      190.54      160.63      2.79 o
   2   6   5     1422.60     1401.32      8.92 o
   3   6   5     3145.88     3246.98     17.98 o
   4   6   5       27.49       24.97      1.22 o
   5   6   5      362.06      358.51      3.65 o
   6   6   5      149.67      141.75      3.10 o
   7   6   5       31.94       34.11      2.05 o
   8   6   5      198.11      205.43      4.34 o
   9   6   5      339.53      365.73      5.70 o
  10   6   5       33.28       31.02      2.84 o
  11   6   5      529.94      519.84      8.11 o
  12   6   5       26.10       15.66      3.54 o
  13   6   5        1.34        7.29      4.85 o
 -14   7   5      162.42      157.47      6.34 o
 -13   7   5      144.35      152.51      5.78 o
 -12   7   5      271.57      288.14      7.92 o
 -11   7   5     1031.49     1075.13     12.74 o
 -10   7   5      656.79      652.35      8.84 o
  -9   7   5      102.05       97.71      3.70 o
  -8   7   5      474.14      500.25      5.29 o
  -7   7   5        0.87        5.47      1.77 o
  -6   7   5     1246.28     1260.49      7.45 o
  -5   7   5     2046.90     2053.95     11.10 o
  -4   7   5      297.91      277.94      4.78 o
  -3   7   5      621.34      503.20      4.55 o
  -2   7   5      280.96      290.07      3.55 o
  -1   7   5      369.76      336.65      3.56 o
   0   7   5     2355.57     2388.82     15.37 o
   1   7   5      448.12      444.19      4.85 o
   2   7   5      940.43      873.18      6.17 o
   3   7   5      150.91      141.45      2.43 o
   4   7   5      293.01      308.34      3.64 o
   5   7   5      136.98      139.98      2.48 o
   6   7   5     1350.30     1349.06     11.97 o
   7   7   5      624.79      574.58      6.29 o
   8   7   5       90.42      117.15      5.41 o
   9   7   5      591.99      591.28      8.13 o
  10   7   5      107.48      111.57      4.05 o
  11   7   5        3.04        5.25      3.32 o
  12   7   5      223.80      228.63      7.38 o
 -14   8   5      431.42      465.95     12.96 o
 -13   8   5      685.74      686.95     12.76 o
 -12   8   5      168.37      162.00      7.08 o
 -11   8   5       64.76       55.36      3.60 o
 -10   8   5      231.08      245.42      6.46 o
  -9   8   5      884.47      812.60      9.13 o
  -8   8   5      650.95      669.56      6.91 o
  -7   8   5       49.90       47.16      2.46 o
  -6   8   5       82.67       81.40      1.76 o
  -5   8   5       36.84       30.01      1.48 o
  -4   8   5       69.95       69.08      2.03 o
  -3   8   5     1803.88     1893.49     12.27 o
  -2   8   5      577.89      533.15      5.07 o
  -1   8   5      771.57      695.06      5.88 o
   0   8   5     3075.83     3288.81     20.46 o
   1   8   5      235.11      260.92      7.28 o
   2   8   5      278.79      238.73      2.74 o
   3   8   5     2368.99     2350.76     13.40 o
   4   8   5     1858.13     1705.27     10.52 o
   5   8   5      875.78      871.94     10.43 o
   6   8   5      245.71      218.48      3.94 o
   7   8   5       11.59       14.01      1.83 o
   8   8   5      110.03      110.83      3.92 o
   9   8   5      638.46      621.35      9.38 o
  10   8   5      801.85      852.29     10.98 o
  11   8   5      261.97      304.27      6.94 o
  12   8   5      154.50      170.64      5.97 o
 -13   9   5       67.31       57.06      5.58 o
 -12   9   5      186.72      171.09      8.00 o
 -11   9   5      173.64      181.80      6.02 o
 -10   9   5      316.75      268.43      5.84 o
  -9   9   5      234.55      227.59      5.78 o
  -8   9   5       28.50       36.81      2.21 o
  -7   9   5      348.96      357.95      4.39 o
  -6   9   5      163.04      155.75      3.03 o
  -5   9   5       54.57       55.38      1.78 o
  -4   9   5       75.48       53.48      1.90 o
  -3   9   5        5.10        3.71      1.34 o
  -2   9   5      324.72      330.16      3.84 o
  -1   9   5      275.90      225.32      3.21 o
   0   9   5     1876.42     1932.44     14.07 o
   1   9   5     1744.90     1716.47     11.88 o
   2   9   5     1249.00     1195.09      8.14 o
   3   9   5     1624.96     1629.03      9.54 o
   4   9   5      390.25      386.55      7.29 o
   5   9   5        0.26        1.16      1.52 o
   6   9   5       16.43       15.00      1.97 o
   7   9   5      127.95      115.47      3.49 o
   8   9   5        4.34        5.40      2.11 o
   9   9   5      248.63      232.57      6.39 o
  10   9   5       25.54       26.54      3.38 o
  11   9   5       28.59       34.72      4.47 o
  12   9   5       12.67       12.40      3.90 o
 -13  10   5      395.10      406.64     13.02 o
 -12  10   5       11.92        8.18      4.09 o
 -11  10   5      152.28      132.97      5.95 o
 -10  10   5      421.06      413.02      9.38 o
  -9  10   5      273.49      298.05      7.98 o
  -8  10   5      835.57      804.88      8.43 o
  -7  10   5     3000.03     3013.14     24.97 o
  -6  10   5      126.12      103.47      2.47 o
  -5  10   5       43.30       37.01      1.86 o
  -4  10   5       21.65       28.69      1.81 o
  -3  10   5      711.12      722.58      7.02 o
  -2  10   5     1456.73     1356.84      9.93 o
  -1  10   5     4417.20     4349.75     25.89 o
   0  10   5      759.78      690.13      7.18 o
   1  10   5      272.88      266.80      4.44 o
   2  10   5      114.26      103.61      2.36 o
   3  10   5     2809.40     2736.26     18.29 o
   4  10   5     2689.86     2573.32     20.44 o
   5  10   5     2778.19     2722.77     22.59 o
   6  10   5      417.52      437.33      6.75 o
   7  10   5        2.17        3.71      2.10 o
   8  10   5       64.15       53.89      3.01 o
   9  10   5      168.68      160.73      5.08 o
  10  10   5      544.85      519.97     11.44 o
  11  10   5      724.02      742.85     12.00 o
 -13  11   5       16.64       11.74      5.12 o
 -12  11   5        2.65        3.05      4.27 o
 -11  11   5       75.80       74.22      5.79 o
 -10  11   5       63.26       77.54      5.10 o
  -9  11   5        0.38        2.08      3.07 o
  -8  11   5       86.21       77.40      3.54 o
  -7  11   5      106.96       97.02      3.67 o
  -6  11   5       28.18       33.43      2.30 o
  -5  11   5        6.35        5.50      1.75 o
  -4  11   5      365.80      373.46      5.17 o
  -3  11   5       27.93       20.23      2.09 o
  -2  11   5       26.26       24.16      2.16 o
  -1  11   5      160.33      147.88      3.64 o
   0  11   5      714.56      698.10      8.87 o
   1  11   5        0.57        1.24      2.14 o
   2  11   5     1079.15     1059.65     10.38 o
   3  11   5       13.01        8.74      1.88 o
   4  11   5      448.83      406.61      6.53 o
   5  11   5        6.22        6.56      2.19 o
   6  11   5       87.51       73.24      4.63 o
   7  11   5      135.07      136.22      4.56 o
   8  11   5       22.31       22.49      2.76 o
   9  11   5       14.52        4.35      3.38 o
  10  11   5        3.76       10.40      3.35 o
  11  11   5       39.59       45.34      5.59 o
 -12  12   5       72.14       46.42      6.84 o
 -11  12   5       74.81       68.00      6.27 o
 -10  12   5      144.89      150.22      6.40 o
  -9  12   5      465.09      429.06      9.72 o
  -8  12   5      778.04      862.75     11.59 o
  -7  12   5      880.38      928.01     16.05 o
  -6  12   5      235.21      269.78      5.02 o
  -5  12   5       18.70       15.67      2.56 o
  -4  12   5      383.11      360.17      6.43 o
  -3  12   5      671.37      631.84      7.74 o
  -2  12   5      243.73      245.49      4.99 o
  -1  12   5      819.54      775.71     11.48 o
   0  12   5     2750.82     2783.50     28.24 o
   1  12   5      275.29      254.25      9.08 o
   2  12   5        1.74        3.40      1.98 o
   3  12   5     1100.90     1168.51     11.79 o
   4  12   5     2778.21     2792.68     23.27 o
   5  12   5      698.38      689.93     10.38 o
   6  12   5      677.47      668.80      9.59 o
   7  12   5      171.38      156.74      4.77 o
   8  12   5        0.33        0.90      2.78 o
   9  12   5      212.01      226.41      6.51 o
  10  12   5      561.62      569.22     11.64 o
 -11  13   5       81.16       78.83      6.81 o
 -10  13   5       92.09       84.72      5.68 o
  -9  13   5      606.97      574.75     15.89 o
  -8  13   5       38.42       43.74      3.28 o
  -7  13   5      122.42      116.18      4.06 o
  -6  13   5        0.39        4.58      2.15 o
  -5  13   5        6.36        3.24      2.64 o
  -4  13   5       70.42       69.09      3.65 o
  -3  13   5       64.56       65.15      3.25 o
  -2  13   5        0.31        2.28      2.53 o
  -1  13   5      439.36      443.13      9.95 o
   0  13   5        2.85        4.76      2.76 o
   1  13   5       66.77       70.82      5.04 o
   2  13   5        9.52        9.44      2.65 o
   3  13   5      176.99      201.81      7.76 o
   4  13   5       10.13        5.04      2.33 o
   5  13   5      168.56      163.46      8.26 o
   6  13   5      294.45      276.14     10.14 o
   7  13   5      416.85      421.37     10.74 o
   8  13   5       73.06       62.31      4.34 o
   9  13   5       23.86       20.68      4.12 o
  10  13   5       49.45       68.95      6.37 o
 -11  14   5        0.05        0.00      6.06 o
 -10  14   5       32.34       25.29      5.01 o
  -9  14   5      591.79      603.85     12.12 o
  -8  14   5      818.15      814.06     11.67 o
  -7  14   5     3034.47     2772.90     25.06 o
  -6  14   5      222.26      195.35      5.25 o
  -5  14   5      273.75      245.62      8.42 o
  -4  14   5      154.54      146.25      5.73 o
  -3  14   5      675.99      688.38     12.96 o
  -2  14   5     1075.53     1134.08     19.77 o
  -1  14   5     1111.36     1064.20     15.78 o
   0  14   5       41.08       28.09      4.52 o
   1  14   5      204.18      200.68      5.81 o
   2  14   5     1103.46     1039.43     12.55 o
   3  14   5      574.24      564.33      7.93 o
   4  14   5      957.87      904.50     12.51 o
   5  14   5      536.12      571.95     11.73 o
   6  14   5      487.55      493.29      9.05 o
   7  14   5       89.79       78.61      4.92 o
   8  14   5       68.55       78.44      4.69 o
   9  14   5        6.78        6.06      4.50 o
 -10  15   5        7.58        3.89      7.42 o
  -9  15   5       55.49       37.39      6.56 o
  -8  15   5      283.47      265.76     10.78 o
  -7  15   5       35.71       30.73      3.64 o
  -6  15   5       78.98       67.29      4.96 o
  -5  15   5        1.07        0.49      4.85 o
  -4  15   5       13.87       12.70      3.61 o
  -3  15   5        0.17        3.38      3.79 o
  -2  15   5        4.89       12.40      5.01 o
  -1  15   5       17.64        8.34      4.31 o
   0  15   5        0.75        1.18      3.43 o
   1  15   5       39.14       32.24      3.75 o
   2  15   5      105.89       91.62      3.82 o
   3  15   5      190.71      182.82      5.27 o
   4  15   5      258.81      255.65     10.16 o
   5  15   5       67.63       72.41      4.34 o
   6  15   5      339.60      348.49     10.65 o
   7  15   5       16.59        9.81      3.82 o
   8  15   5        1.62        3.15      5.70 o
  -9  16   5      345.72      330.60     16.91 o
  -8  16   5      632.59      628.83     21.38 o
  -7  16   5      580.34      634.13     10.09 o
  -6  16   5        3.15        2.89      3.36 o
  -5  16   5        4.28        1.53      4.18 o
  -4  16   5      371.89      369.20     11.96 o
  -3  16   5      950.02      961.34     14.33 o
  -2  16   5      783.94      815.64     13.15 o
  -1  16   5      624.90      712.95     12.17 o
   0  16   5      180.97      189.12      8.45 o
   1  16   5       25.17       38.30      4.22 o
   2  16   5        3.87        4.56      2.47 o
   3  16   5      206.91      234.23      6.51 o
   4  16   5      416.54      447.42      8.80 o
   5  16   5      915.63      958.64     18.75 o
   6  16   5      835.08      884.97     13.13 o
   7  16   5      182.27      197.30      9.21 o
  -8  17   5       17.18       21.54      7.34 o
  -7  17   5       33.07       45.04      4.61 o
  -6  17   5      357.63      360.16      8.96 o
  -5  17   5      122.30      147.12      8.47 o
  -4  17   5      511.66      517.31     14.18 o
  -3  17   5       57.07       59.00      4.53 o
  -2  17   5        7.28        6.79      3.60 o
  -1  17   5        1.28        5.14      3.20 o
   0  17   5       53.86       56.98      6.42 o
   1  17   5      426.65      469.22     14.14 o
   2  17   5      235.07      255.23      7.68 o
   3  17   5      208.71      228.00      7.04 o
   4  17   5       11.93       12.31      3.57 o
   5  17   5       16.37       17.42      3.89 o
   6  17   5       57.89       47.73      5.38 o
  -6  18   5       73.63      106.90      5.83 o
  -5  18   5       78.53       92.54      6.45 o
  -4  18   5        6.37        9.32      4.47 o
  -3  18   5      221.49      202.04      7.30 o
  -2  18   5      291.84      269.67     10.64 o
  -1  18   5      153.78      132.81      7.33 o
   0  18   5      104.37       96.21      5.77 o
   1  18   5        2.41        1.01      3.52 o
   2  18   5      144.49      139.00      4.91 o
   3  18   5       78.48       83.13      5.05 o
   4  18   5      190.24      221.88      7.84 o
   5  18   5       52.55       62.04      6.58 o
  -4  19   5      134.77      136.27      5.51 o
  -3  19   5        4.35        5.54      4.06 o
  -2  19   5        2.87       11.88      4.39 o
  -1  19   5        0.26        1.18      3.88 o
   0  19   5       13.41        7.15      4.40 o
   1  19   5       14.90        9.77      3.53 o
   2  19   5      209.09      204.21      7.95 o
   3  19   5       93.51       72.27      5.43 o
 -15   0   6      563.59      554.08     28.22 o
 -14   0   6        2.41       10.51      5.72 o
 -13   0   6      198.99      200.24      7.19 o
 -12   0   6     1602.26     1710.93     18.39 o
 -11   0   6     2111.03     2149.88     22.35 o
 -10   0   6     2290.84     2299.50     21.09 o
  -9   0   6        5.39        3.31      2.24 o
  -8   0   6      140.09      145.69      4.29 o
  -7   0   6      800.12      798.49      9.40 o
  -6   0   6     3719.69     3754.22     31.18 o
  -5   0   6     7368.24     7818.73     49.65 o
  -4   0   6     3166.96     3504.87     22.54 o
  -3   0   6     1371.05     1621.92     12.40 o
  -2   0   6     2603.01     2659.97     18.85 o
  -1   0   6     3898.79     4118.04     30.54 o
   0   0   6     1217.91     1134.53      9.84 o
   1   0   6     1334.71     1110.12      9.75 o
   2   0   6      245.60      319.76      5.53 o
   3   0   6       32.16       32.24      1.68 o
   4   0   6     2056.23     1830.02     16.63 o
   5   0   6      826.74      847.96     10.27 o
   6   0   6     5020.76     4802.41     39.98 o
   7   0   6     2811.07     2747.78     23.73 o
   8   0   6     1238.05     1233.13     13.71 o
   9   0   6      396.03      400.29      7.31 o
  10   0   6        4.45        3.66      2.86 o
  11   0   6      349.79      366.13     10.43 o
  12   0   6      434.31      412.32     22.61 o
  13   0   6      335.90      303.98     16.67 o
 -15   1   6        9.39        7.20      4.77 o
 -14   1   6      160.49      155.00      5.88 o
 -13   1   6       88.25       86.94      4.12 o
 -12   1   6       72.45       76.49      3.43 o
 -11   1   6      155.35      162.99      4.39 o
 -10   1   6        4.11        3.53      1.85 o
  -9   1   6      144.55      145.34      2.99 o
  -8   1   6      129.55      154.16      3.11 o
  -7   1   6     3716.52     3796.15     21.14 o
  -6   1   6     1151.23     1308.63      7.76 o
  -5   1   6     1757.63     1769.52      9.45 o
  -4   1   6       64.79       84.41      1.56 o
  -3   1   6      837.62      811.13      5.00 o
  -2   1   6     1297.35     1450.80      7.72 o
  -1   1   6      480.05      536.97      3.77 o
   0   1   6     2943.71     3110.80     15.75 o
   1   1   6     2358.66     2619.07     13.90 o
   2   1   6      889.72      842.32      6.12 o
   3   1   6       86.67      115.70      2.06 o
   4   1   6      512.14      502.61      4.34 o
   5   1   6      604.43      616.51      6.16 o
   6   1   6       54.98       48.20      2.32 o
   7   1   6        0.01        3.05      1.47 o
   8   1   6        1.03        1.87      1.54 o
   9   1   6       49.64       56.54      3.25 o
  10   1   6      125.86      133.29      3.66 o
  11   1   6       76.63       69.20      3.53 o
  12   1   6       26.64       16.25      4.30 o
  13   1   6        3.58        4.62      4.77 o
 -15   2   6        2.86        7.60      4.32 o
 -14   2   6      184.10      166.59      6.33 o
 -13   2   6      217.95      202.73      4.90 o
 -12   2   6      666.57      641.58      7.76 o
 -11   2   6        7.92        6.97      2.48 o
 -10   2   6      310.84      294.32      4.88 o
  -9   2   6      240.89      211.48      3.87 o
  -8   2   6      109.44      100.36      2.92 o
  -7   2   6     7180.43     7304.05     39.38 o
  -6   2   6    10735.92    10665.27     55.04 o
  -5   2   6     4998.21     5000.39     24.97 o
  -4   2   6     3940.84     3883.22     19.63 o
  -3   2   6      723.20      882.34      5.22 o
  -2   2   6     2096.76     2272.08     12.04 o
  -1   2   6      345.49      230.42      2.50 o
   0   2   6     3196.25     3085.77     17.88 o
   1   2   6     9838.54    10322.92     55.13 o
   2   2   6     5792.42     5860.31     30.35 o
   3   2   6       65.45       51.17      1.50 o
   4   2   6      109.10      122.22      2.11 o
   5   2   6     2049.02     2048.57     12.91 o
   6   2   6     1731.87     1638.23     10.97 o
   7   2   6     2396.55     2441.38     14.80 o
   8   2   6      811.05      758.85      7.49 o
   9   2   6      164.02      160.22      3.79 o
  10   2   6       35.52       44.92      2.98 o
  11   2   6      625.48      660.22      8.58 o
  12   2   6      199.51      197.11      7.47 o
  13   2   6      326.40      341.91     16.40 o
 -15   3   6        2.93        2.82      4.25 o
 -14   3   6       60.19       64.70      5.89 o
 -13   3   6       25.94       35.69      3.74 o
 -12   3   6      111.92      117.40      3.77 o
 -11   3   6       36.31       38.45      2.58 o
 -10   3   6       32.65       25.12      2.17 o
  -9   3   6       16.73       14.80      2.05 o
  -8   3   6     1576.54     1501.23     10.96 o
  -7   3   6     1240.62     1222.96      8.92 o
  -6   3   6      204.04      216.24      2.42 o
  -5   3   6        5.41       20.40      1.20 o
  -4   3   6      961.02      974.46      5.50 o
  -3   3   6     1350.68     1318.30      8.13 o
  -2   3   6     1812.72     1645.14      9.18 o
  -1   3   6       39.47       84.21      1.66 o
   0   3   6       94.62       68.20      1.42 o
   1   3   6      329.77      325.04      4.89 o
   2   3   6      384.29      380.16      3.66 o
   3   3   6        2.48        9.31      0.91 o
   4   3   6       42.00       40.14      1.59 o
   5   3   6      116.17      120.13      2.39 o
   6   3   6     1199.60     1150.64      8.11 o
   7   3   6      492.26      493.54      5.11 o
   8   3   6      363.05      305.25      4.59 o
   9   3   6      270.09      259.59      4.73 o
  10   3   6      490.65      464.29      7.14 o
  11   3   6      314.56      315.38      6.68 o
  12   3   6        6.69        2.41      3.49 o
  13   3   6        4.39        8.57      4.37 o
 -15   4   6        3.24       12.90      5.27 o
 -14   4   6      179.55      179.35      6.57 o
 -13   4   6      912.03      923.72     12.56 o
 -12   4   6      856.86      910.00     10.44 o
 -11   4   6      365.11      372.02      6.88 o
 -10   4   6       80.56       83.68      3.12 o
  -9   4   6      224.48      235.50      4.22 o
  -8   4   6      349.39      327.53      4.89 o
  -7   4   6     1481.66     1478.28      9.73 o
  -6   4   6     1798.13     1743.68      9.68 o
  -5   4   6     2242.17     2169.62     11.08 o
  -4   4   6      807.13      815.43      5.25 o
  -3   4   6      184.22      141.34      2.16 o
  -2   4   6       61.17       29.72      1.42 o
  -1   4   6     1221.36     1208.68      8.88 o
   0   4   6     4331.64     4215.89     22.38 o
   1   4   6      583.02      540.42      4.47 o
   2   4   6     2535.06     2678.49     15.30 o
   3   4   6      362.44      341.79      3.55 o
   4   4   6      360.35      333.36      4.26 o
   5   4   6     3168.30     3260.14     19.62 o
   6   4   6     3823.81     3886.03     22.31 o
   7   4   6     4071.17     4051.60     24.57 o
   8   4   6     1807.33     1776.66     12.68 o
   9   4   6      333.26      345.32      5.57 o
  10   4   6       32.40       37.31      2.86 o
  11   4   6      354.75      372.94      6.99 o
  12   4   6      427.74      404.50      8.16 o
 -14   5   6      316.05      308.72      8.27 o
 -13   5   6       32.42       33.35      4.63 o
 -12   5   6       72.04       65.92      4.86 o
 -11   5   6      386.83      394.97      8.04 o
 -10   5   6      241.20      226.67      4.42 o
  -9   5   6        8.34        9.59      1.92 o
  -8   5   6      478.46      486.43      5.66 o
  -7   5   6      780.43      733.81      5.50 o
  -6   5   6        0.34        1.93      1.00 o
  -5   5   6       21.30       29.15      1.24 o
  -4   5   6     3300.94     3449.24     18.93 o
  -3   5   6     2165.18     2166.68     13.05 o
  -2   5   6     1610.39     1598.90     10.74 o
  -1   5   6     1022.00     1108.07      8.29 o
   0   5   6      743.45      940.06      7.05 o
   1   5   6     2201.59     2252.80     13.37 o
   2   5   6     1921.74     1961.66     11.72 o
   3   5   6       10.04       21.37      1.24 o
   4   5   6     1618.08     1602.82     10.90 o
   5   5   6      181.55      176.66      2.98 o
   6   5   6      372.42      352.48      4.99 o
   7   5   6      699.27      722.67      6.92 o
   8   5   6       12.37       14.53      2.74 o
   9   5   6      724.50      715.73      8.70 o
  10   5   6      518.82      517.49      7.72 o
  11   5   6      215.42      244.55      6.60 o
  12   5   6        7.29        6.33      3.11 o
 -14   6   6      200.00      206.37      8.45 o
 -13   6   6      566.90      527.87     11.83 o
 -12   6   6      487.06      484.94      9.85 o
 -11   6   6      241.11      253.60      6.77 o
 -10   6   6      164.75      148.23      4.94 o
  -9   6   6      231.84      224.27      4.06 o
  -8   6   6      353.81      375.91      4.68 o
  -7   6   6      664.59      626.63      5.15 o
  -6   6   6       23.02       24.82      1.27 o
  -5   6   6     1395.51     1371.23      9.19 o
  -4   6   6      905.41      886.83      6.61 o
  -3   6   6      983.75     1025.22      7.57 o
  -2   6   6     1703.74     1702.04     11.67 o
  -1   6   6     1738.64     1762.62     11.55 o
   0   6   6     4318.69     4507.14     27.68 o
   1   6   6     3324.44     3306.46     19.38 o
   2   6   6      928.93      854.64      6.40 o
   3   6   6      354.12      418.47      4.07 o
   4   6   6     1572.76     1543.48     10.83 o
   5   6   6     1123.47     1108.36      8.12 o
   6   6   6     1023.59     1023.23      7.78 o
   7   6   6      471.07      449.49      6.37 o
   8   6   6      404.34      369.53      5.74 o
   9   6   6      345.39      327.55      5.76 o
  10   6   6       50.07       54.09      3.69 o
  11   6   6      109.33      105.40      4.60 o
  12   6   6      292.86      307.68      7.61 o
 -14   7   6      311.08      291.42     10.38 o
 -13   7   6      146.48      138.44      5.56 o
 -12   7   6        2.38        3.52      3.90 o
 -11   7   6       12.39       11.42      3.21 o
 -10   7   6      688.82      678.37      8.65 o
  -9   7   6      519.25      545.05      6.77 o
  -8   7   6     1393.98     1344.83     10.71 o
  -7   7   6      996.88      990.78      7.98 o
  -6   7   6     1324.99     1334.73      7.94 o
  -5   7   6      398.78      350.34      3.68 o
  -4   7   6     3073.87     3029.02     17.32 o
  -3   7   6     1333.43     1289.68      8.76 o
  -2   7   6      357.64      306.52      4.11 o
  -1   7   6      477.42      455.17      4.80 o
   0   7   6       69.29       84.60      2.37 o
   1   7   6       12.20       13.24      1.57 o
   2   7   6     3297.90     3296.93     19.58 o
   3   7   6     1947.26     1829.73     11.10 o
   4   7   6     2956.34     2953.47     18.31 o
   5   7   6      301.49      272.96      3.74 o
   6   7   6       61.16       50.52      2.20 o
   7   7   6      239.39      216.81      7.08 o
   8   7   6      285.06      296.34      5.65 o
   9   7   6      928.66      907.18      9.95 o
  10   7   6      445.27      449.38      9.10 o
  11   7   6      106.01       97.22      4.41 o
  12   7   6       16.69       14.14      3.89 o
 -14   8   6       20.82       29.01      7.74 o
 -13   8   6      109.10      106.10      6.51 o
 -12   8   6      276.26      283.33      7.38 o
 -11   8   6       65.96       63.93      3.87 o
 -10   8   6      188.14      179.93      5.30 o
  -9   8   6        6.95        3.14      2.40 o
  -8   8   6       31.62       34.69      2.74 o
  -7   8   6     1648.08     1607.73     10.40 o
  -6   8   6     1175.13     1176.22      8.56 o
  -5   8   6      627.10      571.05      5.37 o
  -4   8   6        2.30        5.87      1.38 o
  -3   8   6        3.30        4.67      1.29 o
  -2   8   6       76.36       71.02      2.04 o
  -1   8   6     2786.96     2835.79     18.06 o
   0   8   6     1680.77     1624.69     12.35 o
   1   8   6     1077.84     1079.20      8.47 o
   2   8   6     1260.45     1273.27      8.73 o
   3   8   6       60.26       57.79      1.83 o
   4   8   6      368.62      349.60      6.82 o
   5   8   6       14.40       10.12      1.69 o
   6   8   6       12.11       12.90      1.95 o
   7   8   6        5.49        2.71      2.13 o
   8   8   6       76.23       69.18      3.09 o
   9   8   6       87.64       77.28      4.03 o
  10   8   6       42.45       31.28      4.22 o
  11   8   6      282.72      268.30      7.18 o
 -13   9   6       61.39       54.33      6.11 o
 -12   9   6       92.13       84.37      5.08 o
 -11   9   6      514.89      548.13     11.07 o
 -10   9   6      764.25      764.35     11.73 o
  -9   9   6      150.70      167.74      4.66 o
  -8   9   6     1140.52     1160.21     11.17 o
  -7   9   6       25.71       18.11      1.85 o
  -6   9   6       58.02       61.61      1.92 o
  -5   9   6      174.78      151.71      3.10 o
  -4   9   6      547.18      538.13      5.36 o
  -3   9   6     2650.47     2587.11     17.06 o
  -2   9   6     2469.72     2277.53     15.07 o
  -1   9   6     2555.04     2612.72     18.33 o
   0   9   6     2746.73     2709.77     18.17 o
   1   9   6       55.96       41.17      1.90 o
   2   9   6      698.84      750.15      6.20 o
   3   9   6     1595.95     1543.30     11.01 o
   4   9   6      490.75      512.07      5.39 o
   5   9   6      468.97      474.46      6.19 o
   6   9   6       43.18       49.51      2.62 o
   7   9   6      185.64      178.69      4.20 o
   8   9   6      147.94      153.89      4.89 o
   9   9   6     1175.39     1144.69     14.00 o
  10   9   6      142.21      136.89      5.74 o
  11   9   6       46.30       56.33      5.11 o
 -13  10   6      107.89      102.43      6.87 o
 -12  10   6      161.96      186.99      8.14 o
 -11  10   6      327.97      340.34     11.12 o
 -10  10   6      136.01      161.36      5.35 o
  -9  10   6      166.37      156.71      5.35 o
  -8  10   6       91.56       88.08      3.64 o
  -7  10   6        1.67        1.11      1.80 o
  -6  10   6      365.96      341.57      4.77 o
  -5  10   6       41.69       29.14      1.98 o
  -4  10   6       43.82       40.00      2.07 o
  -3  10   6      413.99      368.47      5.11 o
  -2  10   6     1716.95     1614.43     11.45 o
  -1  10   6      955.15      947.32      9.31 o
   0  10   6     1210.41     1136.63     10.94 o
   1  10   6      238.24      216.28      4.33 o
   2  10   6      312.12      296.37      3.96 o
   3  10   6       70.04       57.86      2.36 o
   4  10   6      431.24      416.76      7.50 o
   5  10   6       11.62       13.53      2.11 o
   6  10   6      531.53      524.63      7.65 o
   7  10   6        2.64        1.45      2.45 o
   8  10   6      244.14      245.46      6.04 o
   9  10   6        0.39        3.55      3.57 o
  10  10   6       29.47       25.01      4.00 o
  11  10   6       27.43       22.60      4.73 o
 -12  11   6        1.50        3.98      4.69 o
 -11  11   6      116.98      117.78      5.89 o
 -10  11   6      531.82      487.48     12.64 o
  -9  11   6     1084.69     1068.26     14.33 o
  -8  11   6     2137.27     2059.46     23.29 o
  -7  11   6      392.42      339.74      5.51 o
  -6  11   6       36.86       35.08      2.69 o
  -5  11   6       19.11       21.36      2.42 o
  -4  11   6      251.17      232.70      4.39 o
  -3  11   6      210.07      214.07      4.36 o
  -2  11   6        9.36        9.72      2.01 o
  -1  11   6      230.03      230.67      4.57 o
   0  11   6       55.60       63.93      2.87 o
   1  11   6       88.66       87.31      3.31 o
   2  11   6     4456.26     4367.20     34.69 o
   3  11   6     2725.78     2548.32     25.41 o
   4  11   6     2129.82     2078.18     17.29 o
   5  11   6     1157.54     1082.55     11.82 o
   6  11   6        0.60        2.13      2.53 o
   7  11   6       53.95       60.80      3.90 o
   8  11   6      572.33      580.24      8.84 o
   9  11   6      837.88      873.70     12.22 o
  10  11   6      770.96      835.85     12.51 o
 -12  12   6        9.99        9.52      6.81 o
 -11  12   6       12.84       11.80      6.35 o
 -10  12   6        1.65        2.36      3.73 o
  -9  12   6        1.21        5.11      3.27 o
  -8  12   6       37.44       58.08      4.04 o
  -7  12   6        3.75        6.79      2.51 o
  -6  12   6        4.84        1.16      2.26 o
  -5  12   6      166.06      204.78      5.79 o
  -4  12   6       27.06       28.80      2.94 o
  -3  12   6       87.87      109.50      3.77 o
  -2  12   6        6.63        8.89      2.56 o
  -1  12   6       75.51       81.35      4.16 o
   0  12   6        7.46        8.08      2.86 o
   1  12   6      192.50      194.02      6.39 o
   2  12   6      206.58      224.77      7.65 o
   3  12   6      860.27      884.38     18.56 o
   4  12   6      783.27      878.39     11.20 o
   5  12   6       17.68       23.78      2.73 o
   6  12   6       52.92       37.39      4.21 o
   7  12   6       92.08       90.55      4.82 o
   8  12   6       14.51       19.03      4.13 o
   9  12   6       42.11       50.30      6.25 o
  10  12   6        1.61        7.21      6.28 o
 -11  13   6      249.53      259.01     14.68 o
 -10  13   6      605.94      641.44     15.05 o
  -9  13   6      699.43      712.77     12.28 o
  -8  13   6      797.96      752.92     11.77 o
  -7  13   6      167.02      201.71      6.43 o
  -6  13   6        2.32        2.55      2.69 o
  -5  13   6       83.81       91.41      6.00 o
  -4  13   6      558.28      636.19     10.98 o
  -3  13   6     2146.41     2187.09     25.64 o
  -2  13   6     1263.77     1299.18     14.81 o
  -1  13   6      906.16      956.65     14.01 o
   0  13   6       11.79        8.02      3.76 o
   1  13   6        1.93        2.01      3.47 o
   2  13   6      829.59      862.45     14.29 o
   3  13   6     1641.89     1581.70     16.77 o
   4  13   6      741.97      783.95      9.71 o
   5  13   6     1299.97     1308.82     13.90 o
   6  13   6       11.30       12.62      3.01 o
   7  13   6       24.64       24.47      4.17 o
   8  13   6      202.49      204.32      7.52 o
   9  13   6      821.57      819.38     16.76 o
 -10  14   6       66.54       69.11      7.85 o
  -9  14   6       10.97       16.04      5.07 o
  -8  14   6       85.03       89.80      6.46 o
  -7  14   6       76.94       77.22      4.20 o
  -6  14   6        6.26        9.59      2.85 o
  -5  14   6        2.36        4.18      4.19 o
  -4  14   6       68.74       64.60      4.56 o
  -3  14   6       30.94       31.00      5.34 o
  -2  14   6        6.27       12.11      4.14 o
  -1  14   6       47.45       46.38      4.56 o
   0  14   6      122.09      112.58      5.44 o
   1  14   6      524.76      515.29     11.96 o
   2  14   6       19.20       19.94      3.15 o
   3  14   6        3.12        2.21      2.33 o
   4  14   6        6.66        2.12      2.44 o
   5  14   6        0.08        2.64      2.53 o
   6  14   6        9.16        4.99      3.39 o
   7  14   6        2.00        3.75      4.75 o
   8  14   6        4.11        6.65      5.08 o
  -9  15   6      236.41      229.00     10.95 o
  -8  15   6      531.94      593.63     18.18 o
  -7  15   6      114.31      100.05      5.38 o
  -6  15   6       28.07       27.86      4.19 o
  -5  15   6      101.57       87.42      6.64 o
  -4  15   6      606.29      566.70     12.62 o
  -3  15   6     1280.06     1275.09     24.02 o
  -2  15   6      517.80      486.79     10.96 o
  -1  15   6      383.53      341.43     11.89 o
   0  15   6      111.71      105.59      7.42 o
   1  15   6      200.29      210.86      8.00 o
   2  15   6      548.18      574.86     10.01 o
   3  15   6       47.15       60.60      3.65 o
   4  15   6       27.49       29.70      3.65 o
   5  15   6      217.80      226.74      6.91 o
   6  15   6       49.82       37.34      4.12 o
   7  15   6       22.55       24.84      5.94 o
  -8  16   6        0.13        5.48      4.78 o
  -7  16   6      114.41      102.02      5.21 o
  -6  16   6       48.45       37.64      8.27 o
  -5  16   6        0.81        1.10      5.16 o
  -4  16   6        2.23        4.70      5.00 o
  -3  16   6        3.10        5.29      5.41 o
  -2  16   6      158.81      155.46      7.04 o
  -1  16   6       12.54        8.58      5.95 o
   0  16   6        7.98        7.03      4.41 o
   1  16   6       32.63       40.15      4.11 o
   2  16   6      411.27      419.34      9.55 o
   3  16   6       17.04       16.30      3.23 o
   4  16   6       44.50       36.16      4.14 o
   5  16   6        7.64       15.30      3.34 o
   6  16   6        2.86        5.11      4.90 o
  -7  17   6      177.36      184.44      8.14 o
  -6  17   6       46.57       63.23      7.46 o
  -5  17   6       48.36       49.27      6.77 o
  -4  17   6      449.08      491.31     14.78 o
  -3  17   6      876.07      955.61     21.06 o
  -2  17   6      412.47      459.91     18.03 o
  -1  17   6       93.34      109.20      5.70 o
   0  17   6      125.31      104.19      5.94 o
   1  17   6       11.17        8.30      3.85 o
   2  17   6      192.71      193.48      6.38 o
   3  17   6      125.78      114.17      6.26 o
   4  17   6      240.48      244.36      8.00 o
   5  17   6      214.34      197.19     10.41 o
  -6  18   6       12.44       15.39      8.94 o
  -5  18   6       97.60       95.73      8.51 o
  -4  18   6       71.14       55.42     10.25 o
  -3  18   6       14.15       23.54      4.72 o
  -2  18   6       19.47       31.76      4.20 o
  -1  18   6       63.48       64.71      5.17 o
   0  18   6      164.63      164.34      6.85 o
   1  18   6       62.93       60.74      5.61 o
   2  18   6       21.34       22.98      4.10 o
   3  18   6       17.84        9.81      4.27 o
  -3  19   6      281.76      275.40     10.30 o
  -2  19   6      210.19      225.96      8.75 o
  -1  19   6      233.35      257.11      9.79 o
   0  19   6       45.09       45.29      5.65 o
   1  19   6       29.40       20.23      5.44 o
 -14   1   7      306.35      326.23      7.60 o
 -13   1   7      260.90      273.37      8.03 o
 -12   1   7       80.20       82.38      3.58 o
 -11   1   7       29.11       24.21      2.66 o
 -10   1   7       44.02       45.60      2.94 o
  -9   1   7      111.53      104.66      3.09 o
  -8   1   7     6094.75     5998.35     33.90 o
  -7   1   7     4172.84     4244.98     24.62 o
  -6   1   7     3760.71     3713.21     20.09 o
  -5   1   7     1201.18     1119.50      6.78 o
  -4   1   7      558.56      517.11      3.75 o
  -3   1   7      728.93      692.18      4.40 o
  -2   1   7      247.90      168.67      2.72 o
  -1   1   7     5591.69     5854.93     29.93 o
   0   1   7     4008.68     4028.69     19.63 o
   1   1   7     1362.69     1362.42      8.21 o
   2   1   7      192.57      165.10      2.40 o
   3   1   7      494.57      475.43      5.06 o
   4   1   7     2022.64     2103.90     17.52 o
   5   1   7     3499.88     3423.28     25.41 o
   6   1   7     1321.25     1351.61     12.45 o
   7   1   7      216.45      227.47      3.87 o
   8   1   7      585.76      506.60      6.03 o
   9   1   7      435.02      421.41      6.58 o
  10   1   7      404.75      385.91      6.42 o
  11   1   7      772.38      796.37     10.12 o
  12   1   7      184.16      174.67      7.09 o
 -14   2   7      336.19      321.94      8.95 o
 -13   2   7      502.31      501.15      8.77 o
 -12   2   7      184.47      182.62      4.53 o
 -11   2   7       14.19       21.18      2.46 o
 -10   2   7      106.60      108.23      3.80 o
  -9   2   7        0.57        1.09      1.70 o
  -8   2   7      380.97      336.37      4.61 o
  -7   2   7       65.01       52.35      2.00 o
  -6   2   7      229.61      215.87      3.34 o
  -5   2   7        0.96        1.63      0.87 o
  -4   2   7        2.20        5.12      0.86 o
  -3   2   7        3.67        2.79      0.78 o
  -2   2   7      673.80      691.60      4.45 o
  -1   2   7      136.03      153.05      1.94 o
   0   2   7      118.74      122.03      2.13 o
   1   2   7     1170.50     1212.13      8.13 o
   2   2   7       14.41       12.28      1.21 o
   3   2   7      129.95      118.14      2.43 o
   4   2   7       61.25       70.55      2.67 o
   5   2   7      277.08      254.61      5.49 o
   6   2   7      173.38      167.89      4.15 o
   7   2   7      164.45      155.23      3.58 o
   8   2   7        1.12        4.19      1.83 o
   9   2   7        2.70        5.26      2.05 o
  10   2   7       28.83       22.71      2.95 o
  11   2   7        2.28        3.59      2.85 o
  12   2   7       21.50       16.61      4.43 o
 -14   3   7      393.32      426.24      9.97 o
 -13   3   7      675.65      671.71     10.08 o
 -12   3   7      799.87      880.87      9.44 o
 -11   3   7      491.67      501.17      7.29 o
 -10   3   7        1.96        4.27      2.16 o
  -9   3   7      481.32      453.27      5.69 o
  -8   3   7     2475.40     2426.28     15.84 o
  -7   3   7      804.39      795.28      7.72 o
  -6   3   7     1592.50     1644.26     10.82 o
  -5   3   7      503.29      470.64      3.70 o
  -4   3   7      553.06      566.45      4.23 o
  -3   3   7     1150.32     1199.17      7.78 o
  -2   3   7     2356.60     2275.82     12.67 o
  -1   3   7     1703.34     1712.30      9.85 o
   0   3   7     3410.31     3154.70     17.23 o
   1   3   7      507.08      483.09      5.87 o
   2   3   7        0.79        5.08      1.19 o
   3   3   7      167.40      136.29      2.85 o
   4   3   7     2353.12     2372.50     16.84 o
   5   3   7     2119.30     2018.81     15.29 o
   6   3   7     3400.05     3395.40     23.55 o
   7   3   7     1499.65     1456.60     12.80 o
   8   3   7     1461.51     1428.73     11.96 o
   9   3   7       44.65       46.77      3.06 o
  10   3   7      207.95      207.92      5.05 o
  11   3   7      460.35      509.72      8.02 o
  12   3   7      215.15      208.54      7.30 o
 -14   4   7        2.57        6.58      3.84 o
 -13   4   7       14.62       14.67      3.62 o
 -12   4   7       43.54       56.79      3.55 o
 -11   4   7       64.18       61.16      3.35 o
 -10   4   7       16.55       14.04      2.43 o
  -9   4   7      112.10      113.24      3.94 o
  -8   4   7     1155.74     1178.45      9.42 o
  -7   4   7     1138.16     1109.70      8.96 o
  -6   4   7        1.21        1.62      1.25 o
  -5   4   7        7.73       10.85      1.37 o
  -4   4   7      708.46      720.26      5.21 o
  -3   4   7      260.85      343.14      3.43 o
  -2   4   7      213.26      189.81      3.44 o
  -1   4   7      767.54      831.48      6.00 o
   0   4   7     6022.11     6110.29     32.10 o
   1   4   7     2328.05     2405.91     15.28 o
   2   4   7     7376.13     7195.78     39.00 o
   3   4   7      549.58      570.16      5.67 o
   4   4   7      481.55      470.29      5.78 o
   5   4   7       26.57       22.56      2.39 o
   6   4   7        0.30        3.01      1.61 o
   7   4   7      615.17      571.09      6.17 o
   8   4   7        2.57        4.52      2.11 o
   9   4   7       76.62       71.85      3.35 o
  10   4   7      412.53      391.11      7.17 o
  11   4   7        0.33        4.93      2.99 o
  12   4   7       50.08       59.71      4.53 o
 -14   5   7      366.04      344.08     15.00 o
 -13   5   7      649.60      687.22     10.65 o
 -12   5   7      409.32      404.77      7.95 o
 -11   5   7       57.03       55.18      3.44 o
 -10   5   7        0.00        1.32      2.23 o
  -9   5   7      520.70      506.95      6.07 o
  -8   5   7     2298.72     2267.07     15.66 o
  -7   5   7     2334.33     2325.26     15.48 o
  -6   5   7      747.73      714.51      5.64 o
  -5   5   7     1415.30     1341.57      7.67 o
  -4   5   7     1209.78     1213.82      7.43 o
  -3   5   7       97.79       69.35      1.92 o
  -2   5   7       20.26       12.84      1.41 o
  -1   5   7     2733.55     2692.05     17.29 o
   0   5   7     2702.62     2854.24     16.23 o
   1   5   7     3241.27     3269.10     18.27 o
   2   5   7      168.15      177.32      2.72 o
   3   5   7        7.16        4.02      1.28 o
   4   5   7       32.97       32.78      1.82 o
   5   5   7     1380.01     1381.41     11.92 o
   6   5   7      595.95      645.04      6.36 o
   7   5   7      582.25      589.46      6.62 o
   8   5   7      234.35      190.39      4.81 o
   9   5   7       94.81      100.39      3.69 o
  10   5   7      106.93      122.70      4.76 o
  11   5   7      644.66      668.12     10.01 o
  12   5   7      261.73      262.52      8.24 o
 -14   6   7       35.33       21.25      5.60 o
 -13   6   7       91.61       99.43      5.73 o
 -12   6   7       20.34       26.67      4.07 o
 -11   6   7      415.59      455.35      9.56 o
 -10   6   7      504.10      494.84      6.49 o
  -9   6   7     1218.90     1243.77     10.44 o
  -8   6   7     1050.00     1014.11     10.07 o
  -7   6   7       41.01       27.28      2.05 o
  -6   6   7      149.35      173.08      3.75 o
  -5   6   7     2509.57     2353.50     14.66 o
  -4   6   7     1317.60     1308.66      9.13 o
  -3   6   7     1404.44     1221.61      9.26 o
  -2   6   7     2078.80     2167.18     14.20 o
  -1   6   7     2776.13     2776.50     18.57 o
   0   6   7        9.56        5.26      1.49 o
   1   6   7       40.85       41.71      1.50 o
   2   6   7      806.86      825.87      6.06 o
   3   6   7       26.32       26.11      1.65 o
   4   6   7      167.84      167.17      4.19 o
   5   6   7      142.61      141.89      3.34 o
   6   6   7        9.17        7.58      1.94 o
   7   6   7      301.67      306.17      5.37 o
   8   6   7      538.70      528.95      8.00 o
   9   6   7      627.74      620.36      8.06 o
  10   6   7       42.19       54.28      3.74 o
  11   6   7        0.72        4.70      3.06 o
 -13   7   7      456.13      488.40      9.94 o
 -12   7   7      365.81      374.40      8.24 o
 -11   7   7      310.20      311.80      6.94 o
 -10   7   7       10.60        8.88      2.76 o
  -9   7   7      216.73      221.46      4.85 o
  -8   7   7      135.17      136.42      3.93 o
  -7   7   7        5.44        2.34      1.63 o
  -6   7   7      334.72      326.99      4.03 o
  -5   7   7      396.74      379.16      3.92 o
  -4   7   7      110.62       67.37      2.27 o
  -3   7   7     1191.10     1215.37      9.41 o
  -2   7   7     1344.58     1240.47     10.02 o
  -1   7   7     3644.05     3801.78     24.00 o
   0   7   7     3996.63     3946.45     25.79 o
   1   7   7      883.93      827.03      7.11 o
   2   7   7      879.68      874.48      6.44 o
   3   7   7      275.36      314.22      7.21 o
   4   7   7     1633.87     1614.52     12.08 o
   5   7   7     1368.72     1392.08     10.85 o
   6   7   7     2262.22     2195.86     29.30 o
   7   7   7      423.28      434.82      7.43 o
   8   7   7       70.94       83.76      3.59 o
   9   7   7      304.96      259.39      6.80 o
  10   7   7       76.48       73.74      3.89 o
  11   7   7      371.31      376.10      8.84 o
 -13   8   7        0.33        6.43      4.53 o
 -12   8   7      140.35      123.06      5.34 o
 -11   8   7      501.98      498.32      9.21 o
 -10   8   7      383.29      356.67      7.00 o
  -9   8   7      784.94      751.96      9.94 o
  -8   8   7      739.02      752.30      7.84 o
  -7   8   7      142.48      164.09      4.05 o
  -6   8   7      629.75      553.56      6.28 o
  -5   8   7      580.71      624.85      6.59 o
  -4   8   7     1060.02      987.36      7.76 o
  -3   8   7      850.49      924.07      7.67 o
  -2   8   7      725.06      723.35      6.80 o
  -1   8   7       27.99       15.15      1.63 o
   0   8   7      476.26      424.50      6.45 o
   1   8   7     1880.20     1784.88     12.60 o
   2   8   7     4535.45     4496.81     26.19 o
   3   8   7     1278.40     1255.04      9.50 o
   4   8   7     1679.00     1643.02     13.24 o
   5   8   7       18.10       21.03      2.07 o
   6   8   7      438.70      435.72     10.21 o
   7   8   7     1036.96     1030.11     11.87 o
   8   8   7     1179.67     1204.16     12.38 o
   9   8   7      756.30      800.13      9.86 o
  10   8   7      254.21      266.79      7.29 o
  11   8   7       14.96       15.05      3.74 o
 -13   9   7      140.10      157.82      8.54 o
 -12   9   7      164.76      165.53      7.33 o
 -11   9   7       20.38       28.47      3.62 o
 -10   9   7        6.44        4.76      3.05 o
  -9   9   7       56.50       59.89      3.27 o
  -8   9   7      152.52      183.52      4.38 o
  -7   9   7      437.31      424.88      5.59 o
  -6   9   7      501.53      542.11      5.98 o
  -5   9   7      589.18      567.53      6.00 o
  -4   9   7      502.33      462.08      6.90 o
  -3   9   7      504.74      477.27      5.88 o
  -2   9   7     1191.59     1261.38     10.36 o
  -1   9   7     1218.79     1158.01      9.42 o
   0   9   7      175.98      188.12      3.80 o
   1   9   7     2070.10     2065.09     15.08 o
   2   9   7      155.81      165.80      3.30 o
   3   9   7      289.32      316.70      6.34 o
   4   9   7      336.63      336.64      5.42 o
   5   9   7        1.92        6.41      2.27 o
   6   9   7      108.36      112.87      5.13 o
   7   9   7       41.46       39.17      3.05 o
   8   9   7        4.70        8.46      2.88 o
   9   9   7       26.10       39.63      4.76 o
  10   9   7      103.67      104.49      5.96 o
 -12  10   7      204.70      206.72      9.79 o
 -11  10   7      447.82      474.55     11.89 o
 -10  10   7     1727.88     1790.50     20.37 o
  -9  10   7      797.51      818.73     11.66 o
  -8  10   7       28.91       32.50      2.95 o
  -7  10   7       76.63       57.22      3.12 o
  -6  10   7      130.34      134.83      3.90 o
  -5  10   7      670.43      649.17      7.85 o
  -4  10   7     1041.45     1068.05     10.43 o
  -3  10   7       14.82       13.30      1.91 o
  -2  10   7      402.38      380.49      5.52 o
  -1  10   7      533.28      544.64      6.57 o
   0  10   7       18.67       12.63      2.27 o
   1  10   7     1532.53     1527.02     14.41 o
   2  10   7     3511.38     3601.37     28.06 o
   3  10   7     2317.02     2182.85     19.86 o
   4  10   7     1306.15     1329.81     11.39 o
   5  10   7      765.32      734.03     10.34 o
   6  10   7      194.96      201.94      8.95 o
   7  10   7      201.40      209.07     10.54 o
   8  10   7     1465.28     1442.68     16.34 o
   9  10   7      409.61      396.58      8.82 o
  10  10   7      127.51      131.79      6.20 o
 -12  11   7       30.16       29.51      7.44 o
 -11  11   7       28.25       23.27      5.52 o
 -10  11   7        4.07       16.17      4.02 o
  -9  11   7      539.49      501.35     13.05 o
  -8  11   7       14.30       14.99      3.14 o
  -7  11   7        2.11        2.27      2.57 o
  -6  11   7       18.79       24.92      3.37 o
  -5  11   7        0.25        3.78      2.44 o
  -4  11   7       19.18       23.63      2.68 o
  -3  11   7        8.62        9.47      2.21 o
  -2  11   7      459.24      467.10      6.41 o
  -1  11   7       65.09       67.11      3.74 o
   0  11   7       86.56       79.66      3.39 o
   1  11   7       44.98       45.11      3.05 o
   2  11   7        1.48        2.41      2.33 o
   3  11   7      491.77      479.28      9.64 o
   4  11   7       63.13       67.39      3.77 o
   5  11   7        2.51        3.67      2.62 o
   6  11   7       13.21        9.18      3.15 o
   7  11   7        8.04       12.70      3.31 o
   8  11   7        0.06        2.62      3.75 o
   9  11   7        0.36        2.09      3.29 o
 -11  12   7      257.81      265.09     16.15 o
 -10  12   7      413.05      447.99     11.48 o
  -9  12   7      711.13      739.64     13.08 o
  -8  12   7      535.08      535.94     10.52 o
  -7  12   7       22.80       13.41      3.54 o
  -6  12   7       72.75       53.11      3.73 o
  -5  12   7      504.91      512.92     11.70 o
  -4  12   7      610.86      621.28      9.18 o
  -3  12   7     1608.17     1683.90     15.43 o
  -2  12   7      763.95      754.13     11.32 o
  -1  12   7       22.94       22.70      3.38 o
   0  12   7        2.66        1.12      2.91 o
   1  12   7      770.11      805.99     17.91 o
   2  12   7       49.40       47.33      3.16 o
   3  12   7      241.32      259.70      7.93 o
   4  12   7      744.45      769.39      9.55 o
   5  12   7      499.25      490.79     11.09 o
   6  12   7        1.60        0.40      2.96 o
   7  12   7      308.10      298.52      8.44 o
   8  12   7      423.65      392.17     10.92 o
   9  12   7      669.84      750.32     35.37 o
 -11  13   7        0.01        0.00      6.08 o
 -10  13   7        3.06        5.84      4.04 o
  -9  13   7       59.81       49.40      5.53 o
  -8  13   7      161.37      155.43      5.47 o
  -7  13   7       11.41        9.48      3.95 o
  -6  13   7        0.06        0.00      3.36 o
  -5  13   7       53.74       39.83      4.74 o
  -4  13   7       17.41       16.37      3.46 o
  -3  13   7      134.13      122.82      5.13 o
  -2  13   7      279.74      278.21      8.83 o
  -1  13   7       12.43       10.32      3.76 o
   0  13   7      113.32       94.01      5.85 o
   1  13   7       13.40       17.19      3.71 o
   2  13   7        4.31        6.60      2.55 o
   3  13   7       22.69       14.79      3.39 o
   4  13   7      170.70      158.66     11.63 o
   5  13   7       32.50       20.55      3.37 o
   6  13   7       25.86       15.66      3.76 o
   7  13   7        8.07        8.67      4.60 o
   8  13   7       29.25       30.47      7.08 o
 -10  14   7      265.51      216.46     11.33 o
  -9  14   7      384.38      375.23     12.27 o
  -8  14   7       54.71       47.53      7.31 o
  -7  14   7        0.13        0.00      4.37 o
  -6  14   7       69.40       71.04      7.95 o
  -5  14   7      524.52      564.47     20.56 o
  -4  14   7     1101.43     1120.76     15.75 o
  -3  14   7      741.16      775.72     12.71 o
  -2  14   7      152.88      164.87     12.80 o
  -1  14   7       17.13       13.52      4.20 o
   0  14   7      155.19      140.64      7.06 o
   1  14   7      696.58      685.89     13.19 o
   2  14   7     1353.20     1316.23     15.63 o
   3  14   7      295.27      280.58      7.53 o
   4  14   7      374.69      383.41     10.67 o
   5  14   7       24.83       23.71      4.47 o
   6  14   7       33.69       24.32      4.42 o
   7  14   7       97.54      126.59     10.01 o
  -9  15   7        4.74        6.75      5.89 o
  -8  15   7       27.33       26.22      7.06 o
  -7  15   7       12.33        0.99      9.07 o
  -6  15   7        0.19        4.02      5.04 o
  -5  15   7       50.03       36.12     28.19 o
  -4  15   7       82.47       81.53      8.99 o
  -3  15   7       26.58       36.56      5.89 o
  -2  15   7       85.35       65.60      7.50 o
  -1  15   7        3.42        3.03      5.69 o
   0  15   7      202.87      194.49     10.01 o
   1  15   7       19.19       28.93      6.43 o
   2  15   7      180.95      165.88      6.30 o
   3  15   7       64.93       71.91      4.11 o
   4  15   7       48.04       37.75      4.09 o
   5  15   7        0.84        1.51      3.34 o
   6  15   7       27.24       22.48      5.42 o
  -8  16   7       10.53        6.43      5.88 o
  -7  16   7       14.72       17.59      5.33 o
  -6  16   7       12.43       21.04      5.99 o
  -5  16   7      534.68      439.60     50.21 o
  -4  16   7     1003.88     1133.88     44.28 o
  -3  16   7     1496.72     1525.04     30.01 o
  -2  16   7      648.17      672.17     17.84 o
  -1  16   7      113.15      135.04      8.31 o
   0  16   7       55.96       55.10      6.88 o
   1  16   7      364.66      350.16     10.02 o
   2  16   7       71.71       84.46     12.33 o
   3  16   7       65.69       57.99      5.80 o
   4  16   7       27.09       27.86      4.71 o
   5  16   7        2.52        2.24      9.76 o
  -6  17   7       10.41       12.60      6.07 o
  -5  17   7       49.15       56.47     21.86 o
  -4  17   7        1.53       10.69     13.33 o
  -3  17   7        3.75       16.29      9.34 o
  -2  17   7       86.03       89.54     10.45 o
  -1  17   7       22.46       15.73      6.81 o
   0  17   7       43.29       49.50      7.18 o
   1  17   7      103.81       96.89      6.87 o
   2  17   7        0.05        2.42      4.72 o
   3  17   7       27.11       40.05      5.33 o
   4  17   7        0.47        1.02      4.77 o
  -4  18   7      116.89      122.44      9.97 o
  -3  18   7      329.19      318.56     27.30 o
  -2  18   7       98.85       79.96     13.45 o
  -1  18   7        9.41        4.44      8.29 o
   0  18   7        0.26        2.75      6.13 o
   1  18   7       37.13       54.74     14.56 o
   2  18   7       85.67       97.61      8.34 o
 -14   0   8      206.64      241.74      8.95 o
 -13   0   8      721.08      725.31     13.52 o
 -12   0   8       43.06       50.61      4.57 o
 -11   0   8       67.88       59.84      4.25 o
 -10   0   8        1.58        2.12      3.21 o
  -9   0   8      205.86      212.31      6.47 o
  -8   0   8     4103.05     4114.06     38.77 o
  -7   0   8     1214.85     1193.45     13.27 o
  -6   0   8      200.09      214.31      4.95 o
  -5   0   8      479.37      519.15      6.94 o
  -4   0   8     2425.09     2319.64     19.63 o
  -3   0   8      213.46      148.07      5.62 o
  -2   0   8    10553.79    10894.03     72.41 o
  -1   0   8     3851.60     4045.06     32.56 o
   0   0   8     6956.21     6904.77     53.03 o
   1   0   8       52.45       79.28      4.20 o
   2   0   8     1449.40     1448.04     16.45 o
   3   0   8     1423.14     1400.74     19.75 o
   4   0   8     7177.29     7240.13     66.36 o
   5   0   8     2769.04     2711.59     39.86 o
   6   0   8     1455.32     1416.52     20.80 o
   7   0   8      177.72      150.00      5.56 o
   8   0   8       41.88       39.79      3.47 o
   9   0   8      895.14      898.79     12.16 o
  10   0   8      537.70      530.77     10.57 o
  11   0   8      143.14      134.58     10.11 o
 -14   1   8        2.84        4.15      3.51 o
 -13   1   8       15.23       25.96      3.57 o
 -12   1   8       98.66       93.33      3.83 o
 -11   1   8        0.07        1.25      2.25 o
 -10   1   8        2.91        6.98      2.35 o
  -9   1   8        9.42       18.38      2.26 o
  -8   1   8      107.88      103.57      3.23 o
  -7   1   8       16.32       10.47      1.67 o
  -6   1   8       16.94       11.57      1.79 o
  -5   1   8      202.07      191.39      3.77 o
  -4   1   8      158.10      147.82      2.47 o
  -3   1   8      335.41      321.15      2.98 o
  -2   1   8      810.84      879.05      5.81 o
  -1   1   8     3346.78     3443.04     20.06 o
   0   1   8     1560.84     1534.87      9.37 o
   1   1   8     1621.61     1592.29     10.50 o
   2   1   8      632.80      646.47      6.50 o
   3   1   8        2.38        2.13      1.54 o
   4   1   8      197.68      197.12      5.30 o
   5   1   8      699.59      665.70      8.88 o
   6   1   8      223.91      241.75      5.24 o
   7   1   8       88.34       86.94      3.38 o
   8   1   8       41.47       31.71      2.49 o
   9   1   8        9.90       13.10      2.28 o
  10   1   8       13.43       11.00      3.13 o
  11   1   8        0.00        5.41      3.82 o
 -14   2   8      119.83      117.79      5.75 o
 -13   2   8      213.89      256.03      7.20 o
 -12   2   8      109.29       97.35      3.81 o
 -11   2   8       60.46       65.75      3.13 o
 -10   2   8      293.56      308.44      6.53 o
  -9   2   8     2452.81     2418.17     17.12 o
  -8   2   8     2643.49     2605.07     18.29 o
  -7   2   8     1566.43     1533.80     11.43 o
  -6   2   8      881.42      834.71      7.75 o
  -5   2   8      785.86      770.13      6.05 o
  -4   2   8      120.46      132.64      2.26 o
  -3   2   8      624.59      580.16      4.79 o
  -2   2   8     2940.73     3096.69     16.79 o
  -1   2   8     1607.07     1553.10      9.44 o
   0   2   8     2439.63     2366.46     13.92 o
   1   2   8      415.21      379.40      3.84 o
   2   2   8     1844.69     1865.12     13.57 o
   3   2   8       70.32       74.86      2.50 o
   4   2   8      406.97      458.37      6.63 o
   5   2   8      921.41      937.33      9.21 o
   6   2   8      792.09      785.95      8.42 o
   7   2   8      197.09      181.94      3.84 o
   8   2   8      322.64      317.90      5.06 o
   9   2   8      975.59      944.77     10.19 o
  10   2   8      847.13      883.04     11.33 o
  11   2   8      545.23      558.51     10.61 o
 -14   3   8      266.19      274.18      7.83 o
 -13   3   8      300.46      291.25      7.04 o
 -12   3   8      161.52      159.51      4.70 o
 -11   3   8        2.49        3.20      2.31 o
 -10   3   8      151.92      144.93      3.95 o
  -9   3   8      668.87      665.97      8.53 o
  -8   3   8      151.26      179.07      4.15 o
  -7   3   8        2.60        3.27      1.73 o
  -6   3   8       87.62       73.48      2.36 o
  -5   3   8        3.22        2.72      1.43 o
  -4   3   8       55.69       56.93      1.57 o
  -3   3   8      372.63      339.00      3.45 o
  -2   3   8      627.77      692.09      5.48 o
  -1   3   8       39.42       51.05      1.48 o
   0   3   8      174.94      208.03      3.02 o
   1   3   8     2703.59     2779.00     17.82 o
   2   3   8      142.46      155.04      3.21 o
   3   3   8       81.81       82.10      2.47 o
   4   3   8      382.15      365.00      5.45 o
   5   3   8        1.25        3.58      1.99 o
   6   3   8       22.82       11.46      2.17 o
   7   3   8      250.59      197.89      3.96 o
   8   3   8       37.29       34.93      2.41 o
   9   3   8       12.07       13.89      2.99 o
  10   3   8        6.46        7.70      2.94 o
  11   3   8        1.72        8.63      3.48 o
 -14   4   8      331.15      346.77      8.59 o
 -13   4   8      382.56      415.78      9.22 o
 -12   4   8       66.47       71.55      3.92 o
 -11   4   8        0.68        1.80      2.35 o
 -10   4   8        1.30        1.68      2.45 o
  -9   4   8      202.28      217.47      4.49 o
  -8   4   8      733.09      703.77      7.40 o
  -7   4   8      249.76      279.85      4.67 o
  -6   4   8       61.26       54.59      2.30 o
  -5   4   8       81.67       62.83      2.14 o
  -4   4   8      881.18      874.45      6.18 o
  -3   4   8     2026.23     1898.99     11.42 o
  -2   4   8     5279.14     5177.07     28.00 o
  -1   4   8     3317.96     3264.05     19.65 o
   0   4   8     1212.37     1134.31      7.72 o
   1   4   8        4.88        8.64      1.45 o
   2   4   8      290.29      273.06      4.63 o
   3   4   8      247.02      239.33      4.46 o
   4   4   8     2520.75     2510.41     19.22 o
   5   4   8     1644.02     1632.62     14.40 o
   6   4   8      371.64      368.80      5.79 o
   7   4   8       87.65       99.64      3.02 o
   8   4   8        1.70        2.52      2.08 o
   9   4   8      268.62      269.63      5.98 o
  10   4   8      435.39      438.50      8.54 o
  11   4   8      296.73      290.98      8.17 o
 -14   5   8       82.25       85.71      5.88 o
 -13   5   8       10.59       15.18      4.09 o
 -12   5   8       63.55       58.21      3.95 o
 -11   5   8       36.02       46.49      3.51 o
 -10   5   8      309.82      291.42      5.18 o
  -9   5   8      740.30      723.25      7.76 o
  -8   5   8       71.11       87.83      3.00 o
  -7   5   8       81.73       78.28      2.97 o
  -6   5   8       27.33       21.24      1.91 o
  -5   5   8      580.50      609.26      5.65 o
  -4   5   8      296.23      273.27      3.71 o
  -3   5   8     1215.08     1212.79      9.14 o
  -2   5   8        7.97        3.15      1.33 o
  -1   5   8     1678.29     1695.15     11.09 o
   0   5   8     1745.65     1613.72     11.00 o
   1   5   8     2692.13     2728.63     16.89 o
   2   5   8      603.93      582.02      6.87 o
   3   5   8       39.91       50.03      2.62 o
   4   5   8        4.85       11.03      2.21 o
   5   5   8      255.84      246.79      4.97 o
   6   5   8       68.23       76.81      4.02 o
   7   5   8      224.25      237.07      4.48 o
   8   5   8      408.74      370.21      6.35 o
   9   5   8       75.06       85.66      4.11 o
  10   5   8       12.12       15.03      3.10 o
  11   5   8        0.14        3.84      3.46 o
 -13   6   8      352.12      360.87      8.70 o
 -12   6   8      566.73      581.40     10.31 o
 -11   6   8       91.35       76.66      3.81 o
 -10   6   8       91.62      101.68      3.66 o
  -9   6   8      214.55      216.65      4.62 o
  -8   6   8      948.75      997.71      9.71 o
  -7   6   8      703.11      659.33      7.35 o
  -6   6   8      332.65      327.39      4.55 o
  -5   6   8      252.27      253.06      4.05 o
  -4   6   8      611.27      635.77      8.43 o
  -3   6   8      706.54      693.31      7.72 o
  -2   6   8     1399.49     1434.32     11.93 o
  -1   6   8     1571.39     1494.03     11.98 o
   0   6   8     2612.85     2699.72     17.62 o
   1   6   8      300.35      288.52      3.86 o
   2   6   8        1.08        2.50      1.85 o
   3   6   8      142.76      133.23      3.45 o
   4   6   8     1050.47     1085.40     10.55 o
   5   6   8     1029.42     1008.45     11.02 o
   6   6   8      698.95      705.54      7.55 o
   7   6   8      456.50      420.54      6.97 o
   8   6   8        0.51        4.67      2.72 o
   9   6   8       51.07       67.93      3.79 o
  10   6   8      557.23      568.68      9.86 o
  11   6   8      129.60      140.22      6.18 o
 -13   7   8       14.96       13.08      4.70 o
 -12   7   8      229.31      254.86      8.43 o
 -11   7   8       48.36       44.92      4.17 o
 -10   7   8      731.93      768.58      9.36 o
  -9   7   8      939.02      867.94      8.77 o
  -8   7   8       59.65       57.64      2.68 o
  -7   7   8       49.75       56.80      2.50 o
  -6   7   8      235.51      243.38      4.12 o
  -5   7   8     1154.50     1099.63      8.89 o
  -4   7   8      835.49      839.30      9.57 o
  -3   7   8      413.13      357.60      7.01 o
  -2   7   8      137.52      142.06      3.78 o
  -1   7   8       48.77       54.21      2.70 o
   0   7   8     2958.42     2953.10     23.66 o
   1   7   8     3581.12     3498.43     22.84 o
   2   7   8     2507.05     2532.27     17.36 o
   3   7   8      241.66      229.14      4.80 o
   4   7   8      500.74      503.18      7.17 o
   5   7   8       19.72       17.36      3.67 o
   6   7   8      142.75      136.85      3.91 o
   7   7   8      793.50      825.49      9.90 o
   8   7   8     1506.53     1474.55     15.86 o
   9   7   8      105.96      123.68      5.05 o
  10   7   8        6.37       11.54      3.26 o
 -13   8   8      157.70      162.13      8.19 o
 -12   8   8       10.50       12.97      4.56 o
 -11   8   8       78.69       67.80      4.65 o
 -10   8   8      330.77      321.33      6.52 o
  -9   8   8      394.93      387.12      6.68 o
  -8   8   8      168.49      168.30      4.22 o
  -7   8   8      445.79      489.06      5.79 o
  -6   8   8     1393.52     1355.93     11.61 o
  -5   8   8     1786.21     1818.43     14.99 o
  -4   8   8     1124.25     1074.62     10.26 o
  -3   8   8      434.45      430.83      7.74 o
  -2   8   8       88.10       87.51      4.08 o
  -1   8   8      827.57      833.43      8.53 o
   0   8   8        1.62        2.50      1.95 o
   1   8   8        0.46        2.98      1.56 o
   2   8   8      254.87      265.49      4.87 o
   3   8   8      116.91      106.85      3.18 o
   4   8   8      395.61      408.46     12.29 o
   5   8   8     1685.02     1638.98     15.82 o
   6   8   8       47.30       39.77      3.07 o
   7   8   8      148.67      132.71      4.56 o
   8   8   8       80.87       66.10      3.57 o
   9   8   8       19.75       20.28      3.47 o
  10   8   8      423.50      433.74      8.89 o
 -12   9   8      409.97      459.07     11.61 o
 -11   9   8      983.25     1002.82     14.36 o
 -10   9   8      977.40     1024.04     12.53 o
  -9   9   8     1050.87     1020.02     13.99 o
  -8   9   8       59.46       42.30      3.09 o
  -7   9   8      367.39      348.71      5.41 o
  -6   9   8      752.58      710.50      7.85 o
  -5   9   8     1189.23     1235.56     11.18 o
  -4   9   8      142.12      138.91      3.79 o
  -3   9   8      380.94      390.30      6.19 o
  -2   9   8      621.33      615.80      7.13 o
  -1   9   8      217.23      229.67      4.72 o
   0   9   8      156.09      128.20      4.14 o
   1   9   8       93.45       85.21      3.77 o
   2   9   8       46.78       50.76      2.85 o
   3   9   8     2502.80     2484.15     23.97 o
   4   9   8      889.98      866.04     12.47 o
   5   9   8       26.19       22.95      2.89 o
   6   9   8      570.47      561.95     14.41 o
   7   9   8     1097.48     1099.73     14.30 o
   8   9   8      883.42      908.91     14.13 o
   9   9   8      375.68      396.41      9.48 o
 -12  10   8        1.65        4.22      5.13 o
 -11  10   8        0.46        7.40      3.59 o
 -10  10   8       25.53       23.12      3.62 o
  -9  10   8        2.08        3.36      3.19 o
  -8  10   8      221.25      188.83      5.52 o
  -7  10   8      187.15      171.45      6.57 o
  -6  10   8      131.32      118.82      4.04 o
  -5  10   8      298.03      287.11      6.12 o
  -4  10   8      235.85      220.48      5.88 o
  -3  10   8      857.57      843.04     11.45 o
  -2  10   8       16.69       10.76      2.50 o
  -1  10   8      134.57      133.45      5.43 o
   0  10   8       18.48        8.29      2.97 o
   1  10   8      178.58      190.98      6.73 o
   2  10   8       76.91       84.88      4.49 o
   3  10   8     1142.88     1184.32     23.28 o
   4  10   8      699.59      661.97     12.20 o
   5  10   8      238.96      240.07      5.90 o
   6  10   8       25.31       34.86      3.97 o
   7  10   8        7.75        9.77      3.66 o
   8  10   8       22.07       22.96      4.16 o
   9  10   8        3.72        5.69      3.89 o
 -11  11   8      372.60      371.16     17.77 o
 -10  11   8      246.04      227.63      9.66 o
  -9  11   8      127.91      124.42      5.78 o
  -8  11   8       86.57       62.37      4.45 o
  -7  11   8       74.42       78.59      3.98 o
  -6  11   8      761.37      725.82     15.43 o
  -5  11   8      855.53      903.13     13.20 o
  -4  11   8      648.33      648.72     10.39 o
  -3  11   8        9.05        7.47      2.87 o
  -2  11   8        3.27        4.49      3.23 o
  -1  11   8      858.81      888.42     13.36 o
   0  11   8     1512.29     1440.62     18.53 o
   1  11   8     2066.52     2170.02     30.33 o
   2  11   8      599.02      564.65     12.53 o
   3  11   8      835.90      897.74     13.44 o
   4  11   8      632.14      569.55     10.68 o
   5  11   8        0.39        0.37      2.79 o
   6  11   8       61.86       70.71      4.75 o
   7  11   8      790.54      816.98     15.53 o
   8  11   8      561.52      568.92     12.04 o
 -11  12   8       77.59       87.65     11.50 o
 -10  12   8      110.57      118.04      6.99 o
  -9  12   8       10.81       14.62      3.84 o
  -8  12   8        4.35        3.77      3.98 o
  -7  12   8       37.92       28.16      4.07 o
  -6  12   8       72.33       80.84      4.48 o
  -5  12   8       49.98       60.23      5.62 o
  -4  12   8       50.21       57.04      4.18 o
  -3  12   8      138.87      106.21      4.88 o
  -2  12   8       23.59       18.87      5.17 o
  -1  12   8        1.10        3.32      4.66 o
   0  12   8      149.28      131.76      7.32 o
   1  12   8        7.75        9.39      4.26 o
   2  12   8        0.82        4.81      3.68 o
   3  12   8       48.97       34.19      3.85 o
   4  12   8        7.75        5.31      2.89 o
   5  12   8       15.90       15.18      3.32 o
   6  12   8       23.72       21.41      4.70 o
   7  12   8        2.83        9.72      4.12 o
   8  12   8       40.26       37.22      6.53 o
 -10  13   8       79.81       90.23      6.87 o
  -9  13   8      177.95      208.91      7.80 o
  -8  13   8       12.75        5.90      4.75 o
  -7  13   8       50.26       24.51      7.88 o
  -6  13   8      481.67      544.26     26.70 o
  -5  13   8     1542.74     1417.12     37.57 o
  -4  13   8     1451.36     1501.29     25.20 o
  -3  13   8      336.48      309.56     11.22 o
  -2  13   8       42.29       49.06      7.12 o
  -1  13   8       37.77       41.81      6.04 o
   0  13   8      865.49      893.09     20.04 o
   1  13   8      415.48      371.24     18.46 o
   2  13   8      181.30      194.25     16.22 o
   3  13   8      434.30      415.56     10.80 o
   4  13   8       15.36       20.81      3.27 o
   5  13   8      215.50      224.35      8.74 o
   6  13   8      389.43      417.07      9.92 o
   7  13   8      290.96      324.12     16.20 o
  -9  14   8        0.46        0.00      4.89 o
  -8  14   8       14.88       16.80      4.32 o
  -7  14   8       26.06       23.14      5.23 o
  -6  14   8       67.45       82.87      8.89 o
  -5  14   8        1.69        9.43      6.36 o
  -4  14   8        0.05        2.67      6.09 o
  -3  14   8        7.18        7.15      4.97 o
  -2  14   8      148.72      136.08     15.10 o
  -1  14   8       40.35       31.08      6.55 o
   0  14   8       14.17       24.29      6.83 o
   1  14   8       13.52       11.89      5.93 o
   2  14   8      199.20      174.42     12.33 o
   3  14   8       51.62       61.40      5.13 o
   4  14   8       38.71       43.85      4.22 o
   5  14   8       26.40       28.85      5.72 o
   6  14   8        6.71        9.71      4.85 o
  -8  15   8        0.06        2.72      4.73 o
  -7  15   8       45.36       33.27      7.42 o
  -6  15   8      167.89      143.60     27.31 o
  -5  15   8      766.61      857.28     31.61 o
  -4  15   8      688.19      656.96     28.26 o
  -3  15   8      492.47      505.93     25.72 o
  -2  15   8       99.60       57.78      9.27 o
  -1  15   8        6.30        7.60     12.67 o
   0  15   8      270.59      288.04     13.98 o
   1  15   8      599.29      651.19     27.37 o
   2  15   8      294.66      289.38     20.62 o
   3  15   8      194.60      214.55     12.77 o
   4  15   8       26.64       22.41      3.84 o
   5  15   8      228.22      203.30     10.09 o
  -7  16   8        0.75        4.97     11.01 o
  -6  16   8        1.28        0.00     22.90 o
  -5  16   8       10.05       23.79     23.79 o
  -4  16   8        4.89        8.35     11.02 o
  -3  16   8       48.26       47.29     10.65 o
  -2  16   8       37.56       30.19     19.38 o
  -1  16   8       79.26       77.17     24.92 o
   0  16   8       27.02       26.09     11.97 o
   1  16   8       96.40       77.52     32.60 o
   2  16   8       16.86       25.48      5.85 o
   3  16   8       22.02       11.20      7.12 o
   4  16   8       61.00       49.11      9.67 o
  -5  17   8      239.48      238.74     38.76 o
  -4  17   8      604.65      749.61     61.67 o
  -3  17   8      118.81      129.66     13.71 o
  -2  17   8       29.25       31.81     12.85 o
  -1  17   8       46.83       39.17     23.44 o
   0  17   8      261.00      252.69     45.81 o
   1  17   8      215.18      214.42     14.45 o
   2  17   8      205.34      181.53     13.90 o
 -14   1   9      157.42      177.21      6.59 o
 -13   1   9      121.36      134.42      5.02 o
 -12   1   9       39.87       32.18      3.32 o
 -11   1   9        7.24        8.28      2.49 o
 -10   1   9      731.62      750.74      8.00 o
  -9   1   9     3311.19     3287.14     22.93 o
  -8   1   9       72.20       80.90      3.14 o
  -7   1   9     1520.98     1543.57     12.52 o
  -6   1   9       17.59       13.81      1.94 o
  -5   1   9       31.52       20.57      1.87 o
  -4   1   9      953.75      948.58      7.33 o
  -3   1   9     2284.96     2255.06     14.47 o
  -2   1   9     2299.17     2254.88     15.13 o
  -1   1   9     1820.61     1809.72     13.22 o
   0   1   9       17.88       15.54      1.45 o
   1   1   9      657.82      659.85      6.33 o
   2   1   9      566.65      601.72      8.44 o
   3   1   9     1834.33     1866.76     14.42 o
   4   1   9     2209.69     2245.69     16.54 o
   5   1   9     1192.18     1232.66     12.61 o
   6   1   9      142.02      119.57      3.71 o
   7   1   9       90.14       79.01      3.54 o
   8   1   9     1851.45     1784.82     13.22 o
   9   1   9      577.67      612.28      7.98 o
  10   1   9     1156.45     1254.93     15.78 o
 -13   2   9      102.83       99.89      4.53 o
 -12   2   9       78.28       72.26      3.90 o
 -11   2   9      270.49      253.46      4.96 o
 -10   2   9       17.03       18.35      2.67 o
  -9   2   9       88.75       86.30      3.42 o
  -8   2   9      137.37      147.24      3.66 o
  -7   2   9      163.33      158.68      3.62 o
  -6   2   9       37.70       29.62      1.99 o
  -5   2   9      165.11      174.13      3.47 o
  -4   2   9      320.57      341.69      4.57 o
  -3   2   9       39.94       54.71      2.09 o
  -2   2   9        1.56        5.75      1.59 o
  -1   2   9      136.52      137.23      3.46 o
   0   2   9      645.91      667.71      6.45 o
   1   2   9       66.54       65.43      2.36 o
   2   2   9     1029.81     1004.32      8.96 o
   3   2   9      162.93      159.47      4.56 o
   4   2   9      456.70      455.29      7.83 o
   5   2   9       93.00      100.25      4.18 o
   6   2   9        5.85        6.92      2.51 o
   7   2   9        3.32        3.73      2.24 o
   8   2   9       29.55       24.61      2.40 o
   9   2   9        1.91        4.66      2.41 o
  10   2   9        0.01       13.37      3.42 o
 -13   3   9      107.76      105.53      4.84 o
 -12   3   9       23.85       24.49      3.23 o
 -11   3   9       17.14       19.83      2.76 o
 -10   3   9      576.59      541.06      7.55 o
  -9   3   9     1634.92     1683.99     14.08 o
  -8   3   9       13.79       14.66      2.65 o
  -7   3   9       15.96       14.58      2.21 o
  -6   3   9       33.32       29.73      2.41 o
  -5   3   9     1056.10     1071.35      8.48 o
  -4   3   9     3077.57     3150.91     20.49 o
  -3   3   9     6122.47     6204.90     38.99 o
  -2   3   9     7080.49     7269.91     43.02 o
  -1   3   9     4111.13     4042.85     24.98 o
   0   3   9      486.24      510.60      6.27 o
   1   3   9      476.91      515.77      6.62 o
   2   3   9      322.29      290.63      5.01 o
   3   3   9      988.79      960.71      9.12 o
   4   3   9     1768.93     1635.24     14.21 o
   5   3   9      593.01      594.02      9.46 o
   6   3   9      328.88      297.89      5.69 o
   7   3   9       28.64       27.82      2.49 o
   8   3   9      634.61      599.60      7.39 o
   9   3   9      260.83      286.49      6.34 o
  10   3   9      541.82      546.46     10.09 o
 -13   4   9       76.03       80.84      4.83 o
 -12   4   9       69.20       78.89      4.81 o
 -11   4   9       50.47       55.66      3.38 o
 -10   4   9       40.63       36.95      2.98 o
  -9   4   9       72.90       84.44      3.53 o
  -8   4   9      477.02      450.57      6.30 o
  -7   4   9      389.92      412.41      5.74 o
  -6   4   9      978.78      984.70      8.54 o
  -5   4   9        1.79        3.55      1.77 o
  -4   4   9      700.06      690.12      5.83 o
  -3   4   9      192.08      168.31      3.81 o
  -2   4   9      155.73      149.76      3.71 o
  -1   4   9     2653.33     2657.30     18.30 o
   0   4   9     6474.15     6547.78     40.50 o
   1   4   9     1551.37     1573.10     12.41 o
   2   4   9      281.28      288.61      5.50 o
   3   4   9      321.56      306.80      5.06 o
   4   4   9       36.32       37.62      2.61 o
   5   4   9      181.80      179.68      4.31 o
   6   4   9      211.23      184.25      5.16 o
   7   4   9      240.18      221.15      4.43 o
   8   4   9        5.03        6.21      2.88 o
   9   4   9       11.98        9.01      3.35 o
  10   4   9        6.05       11.46      3.82 o
 -13   5   9       77.85       86.32      5.35 o
 -12   5   9        0.15        1.71      3.03 o
 -11   5   9       74.77       74.17      3.79 o
 -10   5   9      202.21      212.48      4.46 o
  -9   5   9     1051.89     1050.68     11.55 o
  -8   5   9      448.47      480.89      6.96 o
  -7   5   9     1191.22     1182.48     11.04 o
  -6   5   9       10.76        4.98      1.74 o
  -5   5   9       99.58      104.20      2.79 o
  -4   5   9       72.42       74.41      2.30 o
  -3   5   9      142.31      136.15      2.73 o
  -2   5   9      431.68      446.79      4.84 o
  -1   5   9      458.98      439.08      6.69 o
   0   5   9       34.52       41.11      2.41 o
   1   5   9       75.37       82.50      3.16 o
   2   5   9        4.64        3.74      2.08 o
   3   5   9      746.62      700.68      8.44 o
   4   5   9      402.43      404.36      7.77 o
   5   5   9      237.94      221.04      5.25 o
   6   5   9        1.18        2.74      2.27 o
   7   5   9       23.44       28.50      2.74 o
   8   5   9      515.21      498.88      9.20 o
   9   5   9      396.70      419.57      7.75 o
  10   5   9      650.51      673.77     10.60 o
 -13   6   9      231.98      226.21      7.59 o
 -12   6   9      291.04      326.35      8.85 o
 -11   6   9      415.14      385.69      7.75 o
 -10   6   9      219.21      223.93      4.87 o
  -9   6   9        4.09        7.11      2.31 o
  -8   6   9       32.70       39.77      2.70 o
  -7   6   9       77.19       68.54      3.16 o
  -6   6   9       29.50       38.55      2.30 o
  -5   6   9     1132.64     1090.86     10.25 o
  -4   6   9     1435.41     1472.41     12.49 o
  -3   6   9     1634.96     1548.21     11.80 o
  -2   6   9       66.75       65.73      2.58 o
  -1   6   9      201.38      200.40      4.21 o
   0   6   9     1677.23     1750.85     14.53 o
   1   6   9      240.66      210.43      3.90 o
   2   6   9        5.14        1.81      1.79 o
   3   6   9      114.63      115.38      4.02 o
   4   6   9      212.80      195.92      4.78 o
   5   6   9      548.71      568.26      8.40 o
   6   6   9      874.94      861.27     10.14 o
   7   6   9     1214.94     1147.69     12.55 o
   8   6   9      283.90      302.46      6.74 o
   9   6   9       69.03       64.80      4.08 o
  10   6   9        1.32        5.84      3.44 o
 -12   7   9        4.84        3.18      4.62 o
 -11   7   9        6.19        7.75      3.40 o
 -10   7   9        6.51        4.71      2.96 o
  -9   7   9      269.01      280.52      7.00 o
  -8   7   9      288.59      280.24      5.40 o
  -7   7   9       31.88       34.26      2.38 o
  -6   7   9       13.82       15.50      2.29 o
  -5   7   9       94.63       90.90      3.35 o
  -4   7   9     1525.11     1373.60     12.73 o
  -3   7   9     1032.47     1060.48     10.87 o
  -2   7   9     1577.75     1411.90     12.91 o
  -1   7   9       20.56       15.75      2.71 o
   0   7   9       45.78       31.40      2.35 o
   1   7   9      524.42      447.53      5.68 o
   2   7   9       55.89       61.73      2.59 o
   3   7   9     1853.21     1836.84     17.14 o
   4   7   9      240.09      243.32      5.82 o
   5   7   9      440.63      460.96      9.21 o
   6   7   9      129.63      148.54      4.52 o
   7   7   9       95.19       84.64      4.21 o
   8   7   9        5.13        3.68      3.16 o
   9   7   9      131.55      130.62      4.75 o
 -12   8   9      144.91      145.94      7.29 o
 -11   8   9      256.81      253.45      6.73 o
 -10   8   9      247.99      239.04      6.04 o
  -9   8   9        0.53        1.93      2.62 o
  -8   8   9      274.21      283.28      5.67 o
  -7   8   9      691.70      714.66      7.60 o
  -6   8   9     1054.70     1018.97      9.88 o
  -5   8   9      176.08      209.58      5.69 o
  -4   8   9        7.99        4.79      2.45 o
  -3   8   9        2.20        6.38      2.36 o
  -2   8   9      573.11      567.89      8.26 o
  -1   8   9      635.03      562.19      7.59 o
   0   8   9     1201.93     1200.68     11.63 o
   1   8   9       83.66       71.10      3.19 o
   2   8   9      426.96      391.13      7.19 o
   3   8   9      923.71      911.15     12.07 o
   4   8   9       21.23       11.86      3.05 o
   5   8   9      345.70      322.99      7.31 o
   6   8   9      416.84      398.52      6.59 o
   7   8   9     1140.80     1136.57     14.66 o
   8   8   9      331.26      314.18      7.75 o
   9   8   9       96.28       82.91      5.48 o
 -12   9   9        9.85       25.06      5.17 o
 -11   9   9      110.62      105.67      5.83 o
 -10   9   9       96.62       93.20      4.74 o
  -9   9   9      120.54      117.51      4.24 o
  -8   9   9      651.84      677.46     10.40 o
  -7   9   9      605.22      515.34     10.22 o
  -6   9   9      178.81      176.82      4.42 o
  -5   9   9        0.12        3.75      3.17 o
  -4   9   9        4.14        5.01      2.64 o
  -3   9   9      424.83      413.84      7.66 o
  -2   9   9      455.38      528.74      7.94 o
  -1   9   9        2.09        4.51      2.68 o
   0   9   9      113.40      133.56      5.00 o
   1   9   9      142.60      152.46      5.17 o
   2   9   9      183.14      155.81      4.84 o
   3   9   9     1144.25     1111.77     16.81 o
   4   9   9      317.65      354.27      8.97 o
   5   9   9      339.84      314.01      9.25 o
   6   9   9       21.92       24.42      3.22 o
   7   9   9        0.22        6.08      3.69 o
   8   9   9        1.03        2.06      3.58 o
   9   9   9       73.94       81.27      5.64 o
 -11  10   9      166.19      153.49      7.04 o
 -10  10   9      566.25      587.75     11.27 o
  -9  10   9      149.39      142.97      4.81 o
  -8  10   9      476.24      438.00      7.87 o
  -7  10   9      944.01      882.45     10.68 o
  -6  10   9     1356.99     1361.45     15.05 o
  -5  10   9      658.15      646.27     15.00 o
  -4  10   9      355.67      411.94     10.11 o
  -3  10   9      126.31      127.53      5.35 o
  -2  10   9      483.62      424.04     12.96 o
  -1  10   9      268.15      291.07     10.23 o
   0  10   9      721.43      735.86     12.90 o
   1  10   9       87.83       83.79      5.82 o
   2  10   9      210.44      236.26      9.16 o
   3  10   9      200.40      207.32      6.57 o
   4  10   9        3.71        5.17      2.89 o
   5  10   9       66.06       82.57      3.51 o
   6  10   9      342.06      381.52     10.76 o
   7  10   9      432.52      476.43     14.89 o
   8  10   9      269.34      278.37     13.36 o
 -11  11   9      111.02      123.70      7.88 o
 -10  11   9       11.39        6.56      4.59 o
  -9  11   9       45.49       43.60      5.32 o
  -8  11   9      302.01      252.91      8.01 o
  -7  11   9       92.77       85.23      4.15 o
  -6  11   9      194.71      152.67      7.24 o
  -5  11   9       99.38      104.82      6.03 o
  -4  11   9       66.60       80.48      4.85 o
  -3  11   9        9.90        7.71      3.47 o
  -2  11   9        0.32        0.00      3.38 o
  -1  11   9       30.36       17.85      4.01 o
   0  11   9        5.81        3.34      3.91 o
   1  11   9        0.03        1.03      4.80 o
   2  11   9      257.26      268.99      9.47 o
   3  11   9      917.81      900.26     13.17 o
   4  11   9      143.78      149.47      4.59 o
   5  11   9      187.87      179.87      7.05 o
   6  11   9        5.61        5.01      5.04 o
   7  11   9       10.26        9.84      5.19 o
 -10  12   9       36.55       26.85      6.50 o
  -9  12   9        2.48        3.23      4.26 o
  -8  12   9      127.92      132.62      6.04 o
  -7  12   9      160.64      167.46     16.49 o
  -6  12   9      526.25      509.20     11.41 o
  -5  12   9      862.28      855.62     14.43 o
  -4  12   9      427.76      392.40      9.42 o
  -3  12   9      117.94      102.61      6.40 o
  -2  12   9       29.63       26.93      4.50 o
  -1  12   9      248.27      231.34     10.77 o
   0  12   9      287.86      291.61     15.56 o
   1  12   9      523.74      572.57     13.01 o
   2  12   9      545.51      554.30     15.39 o
   3  12   9      400.11      419.55     12.72 o
   4  12   9      272.12      289.73      7.55 o
   5  12   9      340.35      316.85     12.25 o
   6  12   9      550.27      577.90     13.66 o
   7  12   9      460.49      475.46     14.22 o
  -9  13   9        6.04        2.94      5.25 o
  -8  13   9        0.63        2.46      6.52 o
  -7  13   9       51.45       58.47     10.95 o
  -6  13   9       54.85       39.92      6.53 o
  -5  13   9      220.76      194.91      8.70 o
  -4  13   9      197.38      160.67      7.96 o
  -3  13   9        3.67        1.57      5.15 o
  -2  13   9       67.87       57.35      6.95 o
  -1  13   9        2.46        3.32      4.78 o
   0  13   9       72.76       59.37      8.77 o
   1  13   9       22.52       31.04      7.16 o
   2  13   9       22.90       22.94      4.93 o
   3  13   9        0.77        2.33      2.55 o
   4  13   9       35.29       33.76      3.82 o
   5  13   9        0.38        8.10      4.53 o
   6  13   9        0.03       11.61      7.31 o
  -8  14   9       26.91       25.94      5.93 o
  -7  14   9      330.46      339.74     13.48 o
  -6  14   9      629.30      645.70     17.17 o
  -5  14   9      865.46      988.54     24.26 o
  -4  14   9      294.48      305.03     12.50 o
  -3  14   9        6.02        4.04      5.25 o
  -2  14   9       14.12        9.23     10.89 o
  -1  14   9      623.19      675.67     18.25 o
   0  14   9     1346.55     1344.85     51.28 o
   1  14   9     1072.56     1137.03     43.36 o
   2  14   9      681.49      655.52     13.76 o
   3  14   9       34.15       35.07      6.50 o
   4  14   9       48.51       55.76      4.34 o
   5  14   9      306.32      333.04     10.98 o
  -7  15   9       11.33       15.60     13.65 o
  -6  15   9        0.87       26.43     25.55 o
  -5  15   9       41.37       40.41     13.13 o
  -4  15   9        0.24        0.00     11.03 o
  -3  15   9      169.17      184.27     18.25 o
  -2  15   9       54.34       42.53      9.48 o
  -1  15   9       79.86       81.98     11.06 o
   0  15   9        1.03        3.07      6.33 o
   1  15   9       23.31       24.32      6.19 o
   2  15   9       23.50       29.56      4.85 o
   3  15   9      121.73      113.68      9.53 o
   4  15   9       68.99       68.19      6.57 o
  -5  16   9      339.82      346.22     44.93 o
  -4  16   9      189.93      217.75     20.04 o
  -3  16   9       37.58       67.83     14.71 o
  -2  16   9       14.69       28.24     20.53 o
  -1  16   9       89.98       77.94     26.84 o
   0  16   9      270.73      206.33     46.25 o
   1  16   9      227.37      183.71     19.50 o
   2  16   9      149.24      146.36     13.53 o
 -13   0  10        0.16        4.86      4.29 o
 -12   0  10       41.68       35.08      5.38 o
 -11   0  10      602.04      635.51     13.93 o
 -10   0  10      681.73      681.00     11.54 o
  -9   0  10      502.76      566.09     10.56 o
  -8   0  10      254.70      265.72      7.54 o
  -7   0  10        0.82        2.09      3.07 o
  -6   0  10      121.36      142.89      5.07 o
  -5   0  10     2119.81     2160.31     21.79 o
  -4   0  10     6702.58     6686.92     59.39 o
  -3   0  10     6741.11     6894.90     66.16 o
  -2   0  10     3282.74     3309.78     32.90 o
  -1   0  10      255.29      268.06      6.42 o
   0   0  10      563.23      539.69      9.25 o
   1   0  10      138.66      116.24      4.23 o
   2   0  10      143.77      135.22      4.99 o
   3   0  10     5115.39     5014.69     50.75 o
   4   0  10     2709.83     2554.84     30.13 o
   5   0  10     1287.47     1242.59     16.99 o
   6   0  10        5.78        3.93      3.74 o
   7   0  10      630.92      644.17     13.31 o
   8   0  10      308.19      326.22      7.43 o
   9   0  10      749.33      778.78     13.50 o
 -13   1  10        3.43        6.93      3.12 o
 -12   1  10        1.58        3.77      3.11 o
 -11   1  10        0.23        2.20      3.00 o
 -10   1  10      117.13      123.05      4.14 o
  -9   1  10      467.02      472.72      7.26 o
  -8   1  10      159.63      143.34      3.79 o
  -7   1  10      148.55      142.76      3.58 o
  -6   1  10      236.93      227.01      4.50 o
  -5   1  10      521.51      539.25      5.90 o
  -4   1  10      532.74      524.04      5.95 o
  -3   1  10       30.43       31.23      1.96 o
  -2   1  10      530.26      532.51      5.94 o
  -1   1  10     1086.44     1094.77      9.43 o
   0   1  10      452.27      427.43      5.78 o
   1   1  10      555.70      535.29      6.11 o
   2   1  10      780.54      720.75      7.59 o
   3   1  10       32.01       35.92      2.99 o
   4   1  10      206.76      177.78      4.39 o
   5   1  10       23.07       18.57      2.45 o
   6   1  10       21.45       17.20      3.10 o
   7   1  10       65.03       55.78      3.79 o
   8   1  10       28.18       37.47      3.03 o
   9   1  10        2.31        9.50      2.97 o
 -13   2  10        0.69        7.00      3.28 o
 -12   2  10       73.24       81.47      4.68 o
 -11   2  10      366.88      376.55      7.11 o
 -10   2  10      782.04      812.48      9.30 o
  -9   2  10      541.33      558.17      7.21 o
  -8   2  10      373.91      393.99      6.13 o
  -7   2  10      270.62      265.80      4.71 o
  -6   2  10        0.91        2.25      1.95 o
  -5   2  10       99.87       94.24      2.94 o
  -4   2  10      164.17      167.77      3.68 o
  -3   2  10      573.66      574.60      6.57 o
  -2   2  10      778.14      823.85      8.33 o
  -1   2  10      439.38      390.76      6.01 o
   0   2  10     1126.02     1084.00     10.63 o
   1   2  10      149.18      141.65      3.49 o
   2   2  10     1140.11     1168.29     10.82 o
   3   2  10     3591.65     3663.91     29.23 o
   4   2  10      598.04      622.63      9.15 o
   5   2  10      120.79      115.69      4.17 o
   6   2  10      134.55      124.02      4.46 o
   7   2  10      870.89      871.08     10.22 o
   8   2  10      898.03      925.08      9.93 o
   9   2  10      864.49      891.74     12.09 o
 -13   3  10      196.58      217.04      6.90 o
 -12   3  10      127.99      128.83      4.99 o
 -11   3  10       83.23       77.88      4.00 o
 -10   3  10      139.94      135.14      4.11 o
  -9   3  10       21.76       14.84      2.52 o
  -8   3  10        7.82       10.83      2.34 o
  -7   3  10      362.62      376.57      6.11 o
  -6   3  10      175.26      202.19      4.02 o
  -5   3  10      643.62      613.89      6.98 o
  -4   3  10      477.26      456.86      5.76 o
  -3   3  10      580.16      551.96      8.63 o
  -2   3  10        7.19        8.73      1.97 o
  -1   3  10      442.99      477.69      6.52 o
   0   3  10      232.62      241.16      4.92 o
   1   3  10      100.88       91.72      3.63 o
   2   3  10       41.02       40.91      3.04 o
   3   3  10      162.15      171.33      7.82 o
   4   3  10      836.89      840.12     10.10 o
   5   3  10      544.71      516.59      7.96 o
   6   3  10      710.62      675.45      9.74 o
   7   3  10       11.53       15.18      2.51 o
   8   3  10        8.67       30.37      2.95 o
   9   3  10        1.83       10.73      3.23 o
 -13   4  10       31.42       21.93      4.44 o
 -12   4  10       62.70       66.33      3.97 o
 -11   4  10      302.49      309.07      8.60 o
 -10   4  10      877.73      917.16     10.24 o
  -9   4  10      423.63      449.44      7.00 o
  -8   4  10      149.50      138.64      3.99 o
  -7   4  10       64.95       48.75      2.67 o
  -6   4  10      293.11      282.59      5.16 o
  -5   4  10     2027.75     1919.91     14.57 o
  -4   4  10     2343.20     2214.88     15.55 o
  -3   4  10     1990.37     1942.47     15.34 o
  -2   4  10      143.96      132.06      3.58 o
  -1   4  10       84.65       76.97      2.82 o
   0   4  10      526.12      583.67      7.59 o
   1   4  10       55.04       60.24      3.25 o
   2   4  10      322.24      356.26      6.74 o
   3   4  10      815.24      825.10      9.90 o
   4   4  10      232.23      229.84      5.23 o
   5   4  10       33.97       34.65      3.28 o
   6   4  10       18.32       26.62      2.79 o
   7   4  10      364.38      367.90      7.11 o
   8   4  10      308.67      316.17      7.01 o
   9   4  10      515.12      498.87      8.60 o
 -12   5  10       25.55       24.68      3.91 o
 -11   5  10       62.00       62.45      4.44 o
 -10   5  10      155.80      161.19      4.63 o
  -9   5  10      296.59      262.95      5.97 o
  -8   5  10        5.03        4.52      2.30 o
  -7   5  10       67.80       73.87      4.22 o
  -6   5  10       27.74       33.17      2.47 o
  -5   5  10      875.24      918.11      8.84 o
  -4   5  10      164.30      149.36      3.49 o
  -3   5  10        2.46        8.35      1.81 o
  -2   5  10      128.04      132.38      3.54 o
  -1   5  10      271.37      242.49      4.82 o
   0   5  10       23.80       20.16      2.30 o
   1   5  10      111.33      123.25      4.10 o
   2   5  10      469.11      405.36      7.72 o
   3   5  10        4.59        2.81      2.58 o
   4   5  10      760.76      754.24     10.74 o
   5   5  10      401.03      369.28      7.86 o
   6   5  10      893.70      909.07     10.86 o
   7   5  10      172.35      165.68      5.18 o
   8   5  10       32.73       38.82      3.73 o
   9   5  10        2.87        1.69      3.64 o
 -12   6  10       20.87       25.83      4.46 o
 -11   6  10       39.51       42.11      3.86 o
 -10   6  10      551.15      565.58      7.94 o
  -9   6  10      467.34      452.53      6.75 o
  -8   6  10       42.22       63.62      2.96 o
  -7   6  10        0.42        4.59      2.45 o
  -6   6  10       45.85       35.24      2.40 o
  -5   6  10      758.99      832.42      8.16 o
  -4   6  10     1566.94     1484.40     13.40 o
  -3   6  10     1342.77     1487.22     12.50 o
  -2   6  10     1004.32      982.48      9.92 o
  -1   6  10      102.11      113.90      3.78 o
   0   6  10      174.36      151.18      4.02 o
   1   6  10      567.79      568.52      9.61 o
   2   6  10      780.29      760.54      8.57 o
   3   6  10      213.65      221.33      7.59 o
   4   6  10      125.16      119.71      5.54 o
   5   6  10       16.72       11.81      3.02 o
   6   6  10        0.84        3.59      3.60 o
   7   6  10      268.89      282.31      6.68 o
   8   6  10      148.62      155.71      8.43 o
   9   6  10      199.55      213.90      6.53 o
 -12   7  10      202.15      208.84     10.35 o
 -11   7  10      251.29      246.32      7.72 o
 -10   7  10        4.09        2.90      3.37 o
  -9   7  10      558.20      570.98      8.50 o
  -8   7  10      248.46      230.35      4.84 o
  -7   7  10     1242.60     1313.93     11.53 o
  -6   7  10      214.31      214.62      4.49 o
  -5   7  10      168.72      160.63      4.47 o
  -4   7  10        5.12        4.85      2.23 o
  -3   7  10       80.19       73.69      3.12 o
  -2   7  10      496.78      487.45      6.66 o
  -1   7  10     1185.43     1236.93     13.62 o
   0   7  10      455.24      441.98      9.75 o
   1   7  10       21.50       27.13      2.96 o
   2   7  10      554.13      543.23      8.59 o
   3   7  10        3.16        5.63      2.29 o
   4   7  10      107.35      108.64      5.43 o
   5   7  10      263.27      289.55      8.29 o
   6   7  10      633.02      615.37      9.94 o
   7   7  10       96.33       98.11      4.72 o
   8   7  10       57.63       70.85      4.92 o
 -11   8  10       37.49       39.35      6.12 o
 -10   8  10      149.58      183.23      5.58 o
  -9   8  10      361.41      341.41      6.75 o
  -8   8  10       72.12       61.91      3.52 o
  -7   8  10      488.56      455.32      6.71 o
  -6   8  10        7.20        8.64      2.37 o
  -5   8  10       21.93       13.79      2.63 o
  -4   8  10       33.40       26.71      2.63 o
  -3   8  10       63.94       67.23      3.50 o
  -2   8  10        1.06        2.37      2.80 o
  -1   8  10       13.89       15.91      2.39 o
   0   8  10        3.58        4.09      2.32 o
   1   8  10      580.29      553.34      9.49 o
   2   8  10     1966.15     1916.27     20.27 o
   3   8  10      479.97      437.21      9.41 o
   4   8  10      218.51      223.33      6.58 o
   5   8  10        1.47        3.23      3.34 o
   6   8  10       76.36       73.26      4.88 o
   7   8  10        1.50        7.30      3.38 o
   8   8  10      130.94      131.51      6.65 o
 -11   9  10      199.24      185.05      7.82 o
 -10   9  10       31.47       33.05      4.23 o
  -9   9  10       33.89       26.72      3.51 o
  -8   9  10       20.36       28.31      3.16 o
  -7   9  10      578.37      530.61      8.44 o
  -6   9  10      735.24      706.49     14.95 o
  -5   9  10      930.20      884.20     11.11 o
  -4   9  10        1.47        0.36      2.99 o
  -3   9  10      203.81      190.48      6.44 o
  -2   9  10      783.70      764.94     19.01 o
  -1   9  10      346.69      285.90      8.15 o
   0   9  10      189.44      213.37      5.95 o
   1   9  10        5.02        3.03      2.98 o
   2   9  10        2.82        5.60      2.91 o
   3   9  10      144.87      145.93      7.43 o
   4   9  10      547.16      560.99     12.40 o
   5   9  10      533.62      551.05     15.53 o
   6   9  10     1218.41     1231.58     15.27 o
   7   9  10      393.68      381.96     11.55 o
 -10  10  10       48.66       40.99      5.27 o
  -9  10  10       91.75       98.57      5.47 o
  -8  10  10        9.80        8.32      3.18 o
  -7  10  10        3.09        9.75      3.12 o
  -6  10  10       92.79      104.75      4.92 o
  -5  10  10      150.54      138.30      8.03 o
  -4  10  10       70.60       69.42      4.72 o
  -3  10  10      142.25      142.26      5.57 o
  -2  10  10      337.13      312.11     15.35 o
  -1  10  10       58.52       62.83      5.85 o
   0  10  10       21.24       20.14      3.10 o
   1  10  10      244.09      229.66      9.78 o
   2  10  10      235.06      239.68      7.83 o
   3  10  10       22.45       40.88      3.94 o
   4  10  10      329.24      313.97      9.40 o
   5  10  10       38.29       52.32      4.45 o
   6  10  10      137.38      142.60      5.77 o
   7  10  10        1.73        7.07      7.31 o
 -10  11  10       30.75        6.71      5.67 o
  -9  11  10      396.46      390.29      9.20 o
  -8  11  10      662.53      683.04     10.14 o
  -7  11  10     1112.14     1122.70     16.77 o
  -6  11  10     1034.40      995.86     16.83 o
  -5  11  10      187.56      210.35     11.83 o
  -4  11  10        1.74        0.00      3.53 o
  -3  11  10      397.88      343.66     11.81 o
  -2  11  10      535.51      572.70     13.15 o
  -1  11  10     1105.13     1110.64     18.96 o
   0  11  10      660.30      687.45     15.54 o
   1  11  10      455.51      484.49     15.92 o
   2  11  10      134.57      126.53      5.11 o
   3  11  10       23.15       15.65      4.70 o
   4  11  10       80.19       73.77      5.21 o
   5  11  10      204.83      229.51      7.66 o
   6  11  10      211.45      228.16      9.26 o
  -9  12  10       58.33       42.79      8.66 o
  -8  12  10       27.99       28.35      4.78 o
  -7  12  10        9.72       10.92      3.85 o
  -6  12  10       12.45       18.88      4.80 o
  -5  12  10       19.40       12.33      5.09 o
  -4  12  10       10.65        2.91      3.92 o
  -3  12  10       17.68       16.76      4.63 o
  -2  12  10       28.66       22.24      4.75 o
  -1  12  10        0.00        4.99      4.80 o
   0  12  10       45.00       54.24      6.93 o
   1  12  10        8.84        6.49      3.86 o
   2  12  10      149.54      129.86      9.19 o
   3  12  10        4.88        7.08      4.12 o
   4  12  10       85.80       75.49      4.49 o
   5  12  10       80.90       89.24      9.36 o
  -8  13  10       75.63       70.00      7.46 o
  -7  13  10      211.95      212.64     10.08 o
  -6  13  10      412.26      464.32     15.04 o
  -5  13  10       37.20       30.55      5.67 o
  -4  13  10       93.38      109.62      8.51 o
  -3  13  10        0.41        3.65      6.15 o
  -2  13  10       77.85       68.10      8.59 o
  -1  13  10      354.66      345.02     24.26 o
   0  13  10      457.83      482.08     19.11 o
   1  13  10      188.19      167.96     10.89 o
   2  13  10       46.15       57.74      5.64 o
   3  13  10       41.99       55.74      4.48 o
   4  13  10      189.98      204.19     10.64 o
  -7  14  10        0.38        7.32      6.57 o
  -6  14  10       56.05       84.00     10.53 o
  -5  14  10       32.83       36.28     10.25 o
  -4  14  10       30.85       15.27      8.39 o
  -3  14  10       25.57       28.01      6.73 o
  -2  14  10       63.22       59.96     11.66 o
  -1  14  10       73.26       88.18      8.62 o
   0  14  10        2.10        7.30      7.46 o
   1  14  10        9.41        4.57      4.39 o
   2  14  10        3.65        3.37      4.03 o
   3  14  10       32.01       25.70      5.63 o
  -5  15  10       85.36       99.21     22.05 o
  -4  15  10       25.60       11.05     14.10 o
  -3  15  10        1.11        0.00     21.56 o
  -2  15  10      204.82      202.47     14.09 o
  -1  15  10      523.40      558.09     53.52 o
   0  15  10      806.68      901.76     69.68 o
   1  15  10      614.93      603.30     47.56 o
 -12   1  11      206.78      210.12      6.13 o
 -11   1  11      498.52      512.50      8.93 o
 -10   1  11      240.12      267.43      6.99 o
  -9   1  11       61.70       76.72      3.44 o
  -8   1  11      129.60      120.86      3.54 o
  -7   1  11        0.76        0.76      2.16 o
  -6   1  11       44.54       49.21      3.18 o
  -5   1  11      525.70      480.88      6.73 o
  -4   1  11      394.65      367.85      5.20 o
  -3   1  11       71.69       69.56      2.77 o
  -2   1  11        3.41        3.03      1.89 o
  -1   1  11      261.32      236.05      4.61 o
   0   1  11       73.46       94.22      6.51 o
   1   1  11      532.87      488.17      9.16 o
   2   1  11     2908.29     2934.72     22.33 o
   3   1  11     1234.74     1214.96     13.09 o
   4   1  11      852.24      852.84      9.82 o
   5   1  11       15.37        9.52      2.47 o
   6   1  11      211.37      202.41      5.67 o
   7   1  11      546.27      558.05     10.36 o
   8   1  11      529.99      561.14      8.14 o
 -12   2  11        0.69        7.43      3.36 o
 -11   2  11        0.17        6.07      2.92 o
 -10   2  11       27.55       31.04      3.25 o
  -9   2  11       11.10        8.48      2.54 o
  -8   2  11       25.50       31.29      2.90 o
  -7   2  11        0.63        4.12      2.51 o
  -6   2  11       38.50       27.04      2.70 o
  -5   2  11       94.60       86.97      3.20 o
  -4   2  11      317.55      330.07      6.31 o
  -3   2  11      539.47      521.43      7.14 o
  -2   2  11      126.40      126.13      3.62 o
  -1   2  11       35.74       34.60      2.59 o
   0   2  11        6.76        8.16      2.43 o
   1   2  11      302.59      297.48      5.39 o
   2   2  11       76.16       89.71      3.39 o
   3   2  11      591.18      604.40      7.89 o
   4   2  11      755.78      764.09     10.62 o
   5   2  11      491.25      493.86      7.89 o
   6   2  11      107.28       92.84      4.51 o
   7   2  11        5.65        5.50      3.09 o
   8   2  11        1.39        8.02      2.99 o
 -12   3  11      227.74      234.40      6.20 o
 -11   3  11      786.06      824.67     10.63 o
 -10   3  11      918.64      908.39      9.86 o
  -9   3  11      249.50      266.22      6.13 o
  -8   3  11      122.48      108.69      3.67 o
  -7   3  11      769.56      758.07      8.32 o
  -6   3  11     1045.28     1090.98     11.56 o
  -5   3  11     3722.98     3749.33     27.50 o
  -4   3  11     2637.36     2696.72     20.09 o
  -3   3  11     1458.80     1487.56     13.31 o
  -2   3  11       40.90       39.12      7.58 o
  -1   3  11      130.46      112.68      7.39 o
   0   3  11       53.61       52.91      3.27 o
   1   3  11      630.92      626.09      8.37 o
   2   3  11     2219.51     2180.75     19.05 o
   3   3  11      514.54      522.31      7.90 o
   4   3  11       43.37       44.88      3.48 o
   5   3  11      153.52      155.24      4.69 o
   6   3  11      280.73      291.77      6.71 o
   7   3  11      375.95      380.58      7.89 o
   8   3  11      320.70      373.87     11.03 o
 -12   4  11        5.93        7.13      3.36 o
 -11   4  11      165.61      134.74      5.26 o
 -10   4  11      302.40      306.54      7.95 o
  -9   4  11      593.17      629.99      8.89 o
  -8   4  11       85.33       81.52      3.45 o
  -7   4  11      397.13      401.31      6.40 o
  -6   4  11     1158.69     1128.95     10.90 o
  -5   4  11      529.32      543.44      7.53 o
  -4   4  11        0.50        3.28      2.01 o
  -3   4  11      330.60      324.75      5.89 o
  -2   4  11      184.52      165.74      4.89 o
  -1   4  11      469.81      469.11      7.44 o
   0   4  11        5.25       10.25      2.33 o
   1   4  11      858.42      889.11     12.12 o
   2   4  11       25.20       20.20      2.87 o
   3   4  11      213.87      196.81      5.42 o
   4   4  11      176.60      159.56      5.31 o
   5   4  11      273.94      279.92      6.88 o
   6   4  11        1.95        1.63      2.96 o
   7   4  11        0.25        3.67      3.06 o
   8   4  11        0.65        3.41      3.23 o
 -11   5  11      316.20      298.47      6.46 o
 -10   5  11      399.20      439.43      7.97 o
  -9   5  11       55.71       48.88      3.67 o
  -8   5  11      427.71      418.12      6.32 o
  -7   5  11       52.99       35.24      2.94 o
  -6   5  11       57.67       53.91      2.94 o
  -5   5  11      590.27      584.81      7.82 o
  -4   5  11      258.22      281.34      5.78 o
  -3   5  11      343.74      321.24      7.83 o
  -2   5  11        1.00        3.26      2.30 o
  -1   5  11      610.57      598.92      8.45 o
   0   5  11     3218.19     3198.41     25.59 o
   1   5  11     1144.72     1178.96     12.17 o
   2   5  11      977.92      999.23     10.62 o
   3   5  11      100.95      122.73      5.31 o
   4   5  11       52.30       56.40      4.45 o
   5   5  11      108.25      115.96      5.31 o
   6   5  11      443.20      412.48      9.25 o
   7   5  11      507.73      509.97      9.50 o
   8   5  11      529.69      590.50     10.29 o
 -11   6  11       16.60       15.54      4.11 o
 -10   6  11        5.41       11.56      3.86 o
  -9   6  11       73.88       90.51      4.22 o
  -8   6  11      281.69      255.04      5.47 o
  -7   6  11      112.90      107.28      3.41 o
  -6   6  11        1.50        1.55      2.26 o
  -5   6  11       64.41       74.17      3.52 o
  -4   6  11       68.04       48.98      2.80 o
  -3   6  11      132.85      153.23      5.42 o
  -2   6  11      189.90      173.10      4.63 o
  -1   6  11      136.68      150.92      4.37 o
   0   6  11       60.43       74.18      4.05 o
   1   6  11      354.26      378.01      7.31 o
   2   6  11      100.72      103.69      3.68 o
   3   6  11      803.56      795.44     10.05 o
   4   6  11      819.71      820.01     13.79 o
   5   6  11      837.85      876.99     15.24 o
   6   6  11      228.69      237.12      7.85 o
   7   6  11       97.18      106.03      4.69 o
 -11   7  11      293.84      313.48     10.88 o
 -10   7  11      184.72      213.47      6.27 o
  -9   7  11        4.90        6.67      3.15 o
  -8   7  11        1.25        1.67      2.32 o
  -7   7  11      294.52      279.41      5.47 o
  -6   7  11      405.13      385.31      7.27 o
  -5   7  11      370.36      351.36      6.07 o
  -4   7  11      455.27      465.70      6.52 o
  -3   7  11      838.76      789.13      9.54 o
  -2   7  11      166.42      139.49      4.23 o
  -1   7  11       84.20       77.17      3.49 o
   0   7  11      150.16      156.85      5.51 o
   1   7  11      184.00      175.98      4.94 o
   2   7  11      400.52      395.01      7.62 o
   3   7  11      181.44      189.78      5.96 o
   4   7  11        9.34        9.57      3.70 o
   5   7  11        9.28        9.27      3.75 o
   6   7  11       21.94       28.84      4.24 o
   7   7  11       74.46       77.11      4.91 o
 -10   8  11      109.28      112.87      6.50 o
  -9   8  11      316.54      313.20      8.33 o
  -8   8  11      135.13      143.01      5.14 o
  -7   8  11      542.07      547.65      7.80 o
  -6   8  11      703.93      673.06      8.58 o
  -5   8  11       85.14       81.38      3.64 o
  -4   8  11      400.05      375.30      7.43 o
  -3   8  11      661.82      629.58      9.28 o
  -2   8  11      997.75     1058.25     11.84 o
  -1   8  11     1186.00     1174.51     12.77 o
   0   8  11       37.48       38.44      3.54 o
   1   8  11      275.69      304.50      7.02 o
   2   8  11        1.25        1.39      3.08 o
   3   8  11       89.50       86.88      6.54 o
   4   8  11      105.45      108.76      8.25 o
   5   8  11      381.37      378.22     10.75 o
   6   8  11       83.11       78.18      6.88 o
 -10   9  11       46.52       48.76      5.18 o
  -9   9  11        1.09        2.76      3.90 o
  -8   9  11        0.07        3.68      3.28 o
  -7   9  11        6.35       16.63      3.09 o
  -6   9  11       81.76       77.35      3.82 o
  -5   9  11        8.29       12.11      2.89 o
  -4   9  11       15.23       14.42      2.77 o
  -3   9  11      106.66      103.03      4.33 o
  -2   9  11      101.52      115.77      4.88 o
  -1   9  11        4.24        3.07      2.74 o
   0   9  11      440.22      383.05      9.18 o
   1   9  11      143.10      153.61      6.05 o
   2   9  11       44.31       38.65      4.60 o
   3   9  11       31.77       45.49      6.98 o
   4   9  11       12.57        6.47      4.33 o
   5   9  11       12.02       11.20      4.28 o
   6   9  11        3.77        6.02      3.36 o
  -9  10  11      209.99      232.74      8.16 o
  -8  10  11      271.65      266.05      7.01 o
  -7  10  11      807.46      838.31     12.38 o
  -6  10  11      447.61      451.30      9.13 o
  -5  10  11       41.57       30.92      3.95 o
  -4  10  11       85.96       81.46      6.72 o
  -3  10  11      346.45      358.72     18.65 o
  -2  10  11      789.58      713.28     13.12 o
  -1  10  11      614.50      655.59     18.87 o
   0  10  11       16.82       13.64      3.69 o
   1  10  11        2.34        4.26      5.07 o
   2  10  11       13.41       13.43      4.28 o
   3  10  11      464.22      474.88     11.04 o
   4  10  11      377.85      409.77     13.35 o
   5  10  11      513.11      569.35     24.96 o
  -8  11  11        1.45        1.77      3.78 o
  -7  11  11       12.48       23.34      5.12 o
  -6  11  11       42.94       53.12      6.18 o
  -5  11  11        2.15        0.79      4.89 o
  -4  11  11       33.45       35.43      5.76 o
  -3  11  11      110.50       90.20      6.46 o
  -2  11  11        6.75        7.06      4.42 o
  -1  11  11       28.89       17.47      4.71 o
   0  11  11      116.99      123.84      9.97 o
   1  11  11       15.42        4.30      4.15 o
   2  11  11       41.14       31.74      3.86 o
   3  11  11       61.40       42.83      5.57 o
   4  11  11       54.31       60.58      9.34 o
   5  11  11       55.10       53.39      9.45 o
  -7  12  11      384.99      418.46     15.35 o
  -6  12  11      280.58      284.14      9.22 o
  -5  12  11        4.14        1.12      4.59 o
  -4  12  11       94.82       66.27      7.09 o
  -3  12  11      184.89      170.42     13.40 o
  -2  12  11      664.30      727.02     20.33 o
  -1  12  11      844.07      835.32     37.20 o
   0  12  11      196.16      217.34     11.90 o
   1  12  11        2.39        0.84      3.37 o
   2  12  11       77.12       77.54      7.11 o
   3  12  11      349.01      370.53     11.45 o
   4  12  11      477.52      521.00     15.13 o
  -6  13  11       57.20       54.41      8.83 o
  -5  13  11       43.61       39.36     10.13 o
  -4  13  11        0.01        0.00      6.05 o
  -3  13  11       94.50      101.77      9.12 o
  -2  13  11       28.88       22.93     10.68 o
  -1  13  11      207.89      224.34     17.17 o
   0  13  11       45.97       35.40      9.18 o
   1  13  11       16.01        9.92      3.90 o
   2  13  11       24.26       18.35      7.09 o
  -4  14  11        0.35        4.97      7.38 o
  -3  14  11      126.42      140.54     17.42 o
  -2  14  11      359.28      388.79     34.76 o
  -1  14  11      644.29      702.49     32.91 o
   0  14  11      248.68      233.22     24.92 o
 -11   0  12      772.60      911.10     15.26 o
 -10   0  12        3.36        9.77      4.55 o
  -9   0  12       98.04       96.77      6.93 o
  -8   0  12       68.44       88.58      6.55 o
  -7   0  12      811.45      778.96     12.99 o
  -6   0  12     3104.37     3152.59     32.28 o
  -5   0  12     1596.34     1607.09     18.80 o
  -4   0  12      106.76      119.14      7.23 o
  -3   0  12        1.72        0.00      3.12 o
  -2   0  12       39.70       41.30      3.57 o
  -1   0  12       12.56        8.51      3.19 o
   0   0  12       16.78       14.73      3.45 o
   1   0  12     1441.48     1448.81     21.30 o
   2   0  12      189.30      176.13      6.51 o
   3   0  12       13.52       19.51      3.96 o
   4   0  12        3.23        2.44      3.51 o
   5   0  12       66.64       88.91      8.00 o
   6   0  12      145.34      167.67      8.27 o
   7   0  12      322.27      315.59     11.45 o
 -11   1  12       39.64       39.46      3.99 o
 -10   1  12       85.91       91.43      4.99 o
  -9   1  12      366.54      371.51      7.78 o
  -8   1  12      303.07      294.64      5.89 o
  -7   1  12      300.53      286.76      5.82 o
  -6   1  12       52.85       50.36      2.90 o
  -5   1  12      104.86      104.42      3.66 o
  -4   1  12      100.48       93.01      3.84 o
  -3   1  12        4.43        3.68      2.42 o
  -2   1  12      137.24      132.23      3.56 o
  -1   1  12        0.38        2.07      2.08 o
   0   1  12       72.92       67.91      3.09 o
   1   1  12       31.35       36.05      2.81 o
   2   1  12        7.89        6.78      2.45 o
   3   1  12        1.02        1.20      2.53 o
   4   1  12        0.70        4.14      2.56 o
   5   1  12        6.08        7.84      4.56 o
   6   1  12       13.08       15.19      3.49 o
   7   1  12        2.48        5.29      4.15 o
 -11   2  12      354.94      395.63      9.37 o
 -10   2  12      406.01      440.22      9.01 o
  -9   2  12       72.89       69.41      4.21 o
  -8   2  12       41.17       36.88      3.38 o
  -7   2  12      222.36      232.63      5.56 o
  -6   2  12      427.13      408.39      6.73 o
  -5   2  12       46.99       53.53      3.18 o
  -4   2  12       20.50       19.35      2.80 o
  -3   2  12       22.13       16.47      2.38 o
  -2   2  12      627.24      596.33      8.04 o
  -1   2  12     1285.95     1279.63     11.41 o
   0   2  12      655.55      652.96      8.25 o
   1   2  12     1784.25     1887.52     18.07 o
   2   2  12     1005.71      993.36     11.40 o
   3   2  12      447.20      462.35      7.45 o
   4   2  12        5.70        7.38      2.77 o
   5   2  12      209.40      215.76      6.25 o
   6   2  12      342.47      330.11      7.91 o
   7   2  12      473.42      466.39      9.70 o
 -11   3  12       28.01       33.64      3.82 o
 -10   3  12       80.80       62.53      4.43 o
  -9   3  12        5.84        8.93      3.25 o
  -8   3  12        4.85        3.79      2.86 o
  -7   3  12       32.46       32.89      3.11 o
  -6   3  12        5.38        8.95      2.75 o
  -5   3  12       99.11       92.30      3.57 o
  -4   3  12       21.58       19.72      2.69 o
  -3   3  12        2.68        1.37      2.36 o
  -2   3  12        1.21        4.89      2.43 o
  -1   3  12       13.93       19.03      2.93 o
   0   3  12      139.55      138.04      4.27 o
   1   3  12      104.85      107.39      4.03 o
   2   3  12      436.20      418.94      8.03 o
   3   3  12      503.63      536.84      8.92 o
   4   3  12      509.78      519.42      8.75 o
   5   3  12      216.26      221.17      6.38 o
   6   3  12       20.38       25.65      3.83 o
   7   3  12        0.32        5.41      4.61 o
 -11   4  12      348.51      359.13      8.18 o
 -10   4  12       72.36       72.25      4.62 o
  -9   4  12       59.38       57.69      3.96 o
  -8   4  12      181.63      154.28      4.62 o
  -7   4  12        7.45        3.09      2.67 o
  -6   4  12      738.79      715.81      8.74 o
  -5   4  12     1129.32     1139.18     11.64 o
  -4   4  12      828.75      826.68      9.30 o
  -3   4  12      450.85      411.60      7.21 o
  -2   4  12        0.39        0.65      2.38 o
  -1   4  12      314.64      311.83      5.99 o
   0   4  12      526.18      555.06      7.45 o
   1   4  12     2134.93     2178.07     18.15 o
   2   4  12      791.65      778.55     10.39 o
   3   4  12      107.59      123.13      4.98 o
   4   4  12       61.05       67.56      4.61 o
   5   4  12      181.33      188.77      6.27 o
   6   4  12      472.42      490.88     10.02 o
 -10   5  12       80.01       84.66      5.20 o
  -9   5  12       17.21       14.72      3.39 o
  -8   5  12      126.93      126.87      4.64 o
  -7   5  12       34.61       32.77      3.26 o
  -6   5  12       86.66       77.25      3.68 o
  -5   5  12      306.94      301.57      5.94 o
  -4   5  12       64.24       65.37      3.14 o
  -3   5  12      138.33      118.02      3.96 o
  -2   5  12       80.10       86.43      3.31 o
  -1   5  12      168.31      162.98      4.69 o
   0   5  12      453.64      428.36      7.78 o
   1   5  12       12.56        9.99      2.76 o
   2   5  12       63.20       56.45      4.10 o
   3   5  12      178.86      180.59      5.10 o
   4   5  12      192.44      198.56      6.95 o
   5   5  12       37.18       24.31      5.16 o
   6   5  12        3.19        5.38      3.93 o
 -10   6  12       59.85       61.25      4.98 o
  -9   6  12       29.37       31.04      3.85 o
  -8   6  12       23.97       27.66      3.35 o
  -7   6  12      408.88      441.33      7.11 o
  -6   6  12      478.75      479.34      7.93 o
  -5   6  12      506.26      549.87      8.17 o
  -4   6  12      547.26      525.80      8.34 o
  -3   6  12      367.91      385.70      6.56 o
  -2   6  12       17.56       15.43      2.52 o
  -1   6  12      756.75      758.95      9.64 o
   0   6  12      263.61      252.44      5.42 o
   1   6  12      590.95      593.29     10.09 o
   2   6  12      166.62      157.81      5.46 o
   3   6  12        0.75        3.72      2.85 o
   4   6  12      217.24      226.76      8.91 o
   5   6  12      123.34      114.55      6.71 o
   6   6  12      322.94      307.26     10.53 o
 -10   7  12      146.79      139.42      6.40 o
  -9   7  12      223.79      236.99      7.13 o
  -8   7  12      506.02      522.66      9.16 o
  -7   7  12      204.38      221.37      5.44 o
  -6   7  12      101.79      101.98      5.64 o
  -5   7  12      240.47      200.34      5.87 o
  -4   7  12      189.59      175.95      4.50 o
  -3   7  12      674.67      656.30      8.16 o
  -2   7  12      432.61      425.62      6.48 o
  -1   7  12      199.08      229.06      7.17 o
   0   7  12      232.02      223.53      5.71 o
   1   7  12        0.33        4.10      3.51 o
   2   7  12      103.55      103.30      6.15 o
   3   7  12      223.05      233.52      8.82 o
   4   7  12       74.96       83.83      5.40 o
   5   7  12       20.68       32.80      7.82 o
  -9   8  12        3.23        5.04      4.36 o
  -8   8  12       88.65       86.37      4.50 o
  -7   8  12       86.23       80.83      4.47 o
  -6   8  12       95.38       97.75      4.63 o
  -5   8  12       42.81       48.78      3.61 o
  -4   8  12       83.72       80.49      3.98 o
  -3   8  12        1.34        7.09      2.93 o
  -2   8  12       72.11       72.33      3.73 o
  -1   8  12      433.21      444.59      8.36 o
   0   8  12      173.80      177.58      6.09 o
   1   8  12      235.70      236.93     10.74 o
   2   8  12      293.76      319.13      8.81 o
   3   8  12       84.16       78.76      6.00 o
   4   8  12        1.41        9.11      7.19 o
   5   8  12       16.24       37.42     11.75 o
  -8   9  12      180.04      160.16      6.44 o
  -7   9  12      161.41      148.49      5.91 o
  -6   9  12       30.12       36.28      4.07 o
  -5   9  12      192.52      203.49      8.24 o
  -4   9  12      611.82      640.40     13.40 o
  -3   9  12      876.05      911.94     18.78 o
  -2   9  12     1016.85     1000.58     16.31 o
  -1   9  12       59.98       55.48      4.52 o
   0   9  12       13.75       17.11      4.01 o
   1   9  12       39.20       51.54      5.09 o
   2   9  12      373.81      344.80     11.49 o
   3   9  12      648.24      737.71     19.60 o
   4   9  12      666.88      664.69     19.01 o
  -8  10  12       94.48      103.64      6.79 o
  -7  10  12       99.52       87.23      6.47 o
  -6  10  12      145.22      165.40      6.93 o
  -5  10  12      164.92      148.89      6.56 o
  -4  10  12      310.11      328.95      9.22 o
  -3  10  12      220.80      226.59     12.67 o
  -2  10  12      199.20      182.30      8.45 o
  -1  10  12        3.13        8.58      3.66 o
   0  10  12       27.18       18.47      5.71 o
   1  10  12       17.44       14.01      3.85 o
   2  10  12       22.57       13.96      6.72 o
   3  10  12        4.70        9.88      5.02 o
  -6  11  12      104.21      131.59      8.98 o
  -5  11  12       35.82       39.60      4.57 o
  -4  11  12      115.44      139.28     10.12 o
  -3  11  12      617.57      625.74     15.58 o
  -2  11  12     1046.77     1162.39     22.71 o
  -1  11  12      191.89      218.72      7.26 o
   0  11  12        9.50        8.97      4.15 o
   1  11  12       20.41       28.51      6.61 o
   2  11  12      145.23      146.53      9.06 o
  -5  12  12       11.33        7.50      6.02 o
  -4  12  12        0.70        6.95      6.15 o
  -3  12  12       14.37       25.06      6.48 o
  -2  12  12       14.46       18.59      6.53 o
  -1  12  12        3.56       13.00      4.82 o
   0  12  12        6.72        5.22      5.14 o
   1  12  12        0.84        0.00      4.97 o
 -10   1  13        8.54        4.98      3.73 o
  -9   1  13       17.89       11.24      3.35 o
  -8   1  13      432.76      437.46      7.72 o
  -7   1  13      983.62     1002.06     12.26 o
  -6   1  13      946.47      969.52     11.15 o
  -5   1  13       89.98       84.68      4.16 o
  -4   1  13       20.20       13.88      2.82 o
  -3   1  13      225.04      221.53      5.29 o
  -2   1  13      579.20      582.08      7.80 o
  -1   1  13      955.40     1025.94     10.20 o
   0   1  13      819.74      791.53      9.93 o
   1   1  13      425.50      443.23      7.81 o
   2   1  13       58.98       67.09      4.04 o
   3   1  13       14.20       17.35      2.97 o
   4   1  13      207.24      217.27      5.77 o
   5   1  13      109.26      119.98      5.44 o
 -10   2  13        3.78        6.17      3.66 o
  -9   2  13       11.88        8.04      3.41 o
  -8   2  13       12.41       10.08      3.12 o
  -7   2  13        0.00       15.21      3.28 o
  -6   2  13       56.57       59.43      3.79 o
  -5   2  13       37.75       36.32      3.40 o
  -4   2  13      107.97      106.72      5.00 o
  -3   2  13      131.60      127.91      4.37 o
  -2   2  13      153.09      150.35      4.57 o
  -1   2  13        3.31        9.33      2.63 o
   0   2  13        1.06        3.07      2.41 o
   1   2  13       12.46       14.40      3.10 o
   2   2  13       57.64       68.60      3.76 o
   3   2  13      236.70      216.71      5.80 o
   4   2  13      146.85      139.54      4.98 o
   5   2  13       13.57        8.28      3.74 o
  -9   3  13        2.81        4.25      3.62 o
  -8   3  13      162.13      175.64      6.75 o
  -7   3  13      618.86      616.75      9.89 o
  -6   3  13      868.00      866.06     11.88 o
  -5   3  13      155.35      168.78      5.11 o
  -4   3  13      140.58      135.09      4.79 o
  -3   3  13        0.89        3.18      2.47 o
  -2   3  13      122.85      129.99      4.40 o
  -1   3  13      370.20      389.59      7.86 o
   0   3  13      259.09      257.47      5.63 o
   1   3  13      181.42      196.14      5.38 o
   2   3  13        4.92        4.91      2.99 o
   3   3  13       25.23       29.53      3.47 o
   4   3  13      239.36      257.19      6.69 o
   5   3  13      270.72      276.89      8.04 o
  -9   4  13      252.05      240.90      7.16 o
  -8   4  13      195.93      186.25      6.05 o
  -7   4  13       13.95        7.08      3.16 o
  -6   4  13      229.59      198.81      6.52 o
  -5   4  13       42.11       30.26      3.53 o
  -4   4  13        8.13        8.53      2.86 o
  -3   4  13        1.48        1.74      2.81 o
  -2   4  13       42.29       38.73      3.26 o
  -1   4  13       83.84       78.21      4.32 o
   0   4  13       34.16       30.63      3.22 o
   1   4  13       85.29       88.42      4.11 o
   2   4  13       36.21       47.37      4.16 o
   3   4  13       34.96       33.42      3.54 o
   4   4  13       13.48       11.61      4.65 o
   5   4  13       41.62       44.76      5.37 o
  -9   5  13        6.46        9.89      3.85 o
  -8   5  13       57.33       38.28      4.09 o
  -7   5  13        3.31        1.72      2.93 o
  -6   5  13       34.07       37.97      3.73 o
  -5   5  13       20.69       14.96      3.20 o
  -4   5  13       32.04       10.32      2.75 o
  -3   5  13      119.26      121.53      4.41 o
  -2   5  13      280.88      291.15      6.67 o
  -1   5  13      593.34      609.23      9.85 o
   0   5  13     1530.23     1541.31     16.91 o
   1   5  13     2022.93     2065.60     18.84 o
   2   5  13      451.47      462.01      8.29 o
   3   5  13        0.12        6.72      3.29 o
   4   5  13      114.76      109.70      6.71 o
  -8   6  13        9.69        4.31      3.60 o
  -7   6  13      108.65       96.57      5.90 o
  -6   6  13      392.39      358.42      7.51 o
  -5   6  13      343.22      345.57      7.68 o
  -4   6  13      437.56      423.88      7.05 o
  -3   6  13      563.91      557.97      9.71 o
  -2   6  13      290.21      277.15      6.80 o
  -1   6  13        1.58        4.34      3.10 o
   0   6  13        1.59        4.54      2.88 o
   1   6  13      195.78      216.76      6.76 o
   2   6  13      200.74      221.46      6.15 o
   3   6  13      471.29      531.13     12.69 o
   4   6  13       84.33       65.36      6.54 o
  -8   7  13       44.06       55.94      4.99 o
  -7   7  13      186.08      172.69      6.63 o
  -6   7  13      648.80      672.30     10.06 o
  -5   7  13      625.34      613.47     11.62 o
  -4   7  13      394.57      379.85      7.89 o
  -3   7  13       76.79       77.89      4.69 o
  -2   7  13       46.33       58.39      3.74 o
  -1   7  13       54.14       39.28      4.20 o
   0   7  13       58.89       76.47      3.93 o
   1   7  13      169.33      157.63      6.08 o
   2   7  13        1.38        2.16      4.00 o
   3   7  13       23.61       22.85      6.30 o
  -7   8  13      184.69      176.56      6.92 o
  -6   8  13        0.24        3.18      4.29 o
  -5   8  13      134.88      137.17      5.35 o
  -4   8  13      505.09      556.28     10.14 o
  -3   8  13      448.76      457.25      9.97 o
  -2   8  13      217.08      256.56      8.10 o
  -1   8  13      147.04      135.60      5.61 o
   0   8  13      174.71      162.64      5.67 o
   1   8  13       83.87       87.81      5.74 o
   2   8  13      150.55      130.28     13.31 o
   3   8  13       78.09       91.19     11.29 o
  -6   9  13       91.50       96.17      5.68 o
  -5   9  13       46.42       51.86      4.70 o
  -4   9  13        0.62        9.09      5.45 o
  -3   9  13       32.38       25.33      6.39 o
  -2   9  13       41.73       45.61      4.40 o
  -1   9  13       18.55       14.66      4.12 o
   0   9  13       21.33       32.60      8.10 o
   1   9  13       90.86       94.19     15.17 o
   2   9  13       11.39       14.17      5.46 o
  -5  10  13       20.85       22.81      8.06 o
  -4  10  13      173.81      188.13      9.05 o
  -3  10  13      654.02      686.46     26.09 o
  -2  10  13      256.76      281.15     17.78 o
  -1  10  13       25.92       29.07      7.24 o
   0  10  13        0.22        5.77      3.55 o
  -8   0  14     1161.61     1181.84     23.51 o
  -7   0  14      905.81      919.48     19.90 o
  -6   0  14      429.88      485.11     19.95 o
  -5   0  14      196.49      172.11      7.46 o
  -4   0  14        1.03        3.33      4.28 o
  -3   0  14      205.42      207.34      9.78 o
  -2   0  14      239.07      260.38      9.62 o
  -1   0  14       14.76       13.97      4.15 o
   0   0  14       21.50       26.01      4.36 o
   1   0  14      118.89      113.97      8.10 o
   2   0  14      434.92      432.53     11.35 o
   3   0  14      784.98      864.13     19.70 o
  -8   1  14       47.66       50.38      4.93 o
  -7   1  14       22.58       23.51      4.03 o
  -6   1  14       17.33       17.80      3.98 o
  -5   1  14       82.80       69.20      4.53 o
  -4   1  14       19.96       16.04      4.07 o
  -3   1  14        0.03        1.16      2.94 o
  -2   1  14        6.56       12.48      2.93 o
  -1   1  14       15.38       23.24      3.10 o
   0   1  14        6.04       10.90      2.94 o
   1   1  14       19.45       18.64      3.20 o
   2   1  14        3.96        8.80      2.94 o
   3   1  14       12.23       12.24      3.49 o
  -8   2  14      396.35      419.86     10.35 o
  -7   2  14      361.47      366.12      8.36 o
  -6   2  14      226.42      245.20      7.67 o
  -5   2  14      132.53      108.62      5.48 o
  -4   2  14       18.87       14.40      3.77 o
  -3   2  14      727.20      723.23     12.44 o
  -2   2  14     1093.19     1067.60     15.80 o
  -1   2  14      721.24      730.94     15.06 o
   0   2  14      938.11      995.53     11.75 o
   1   2  14      106.74      111.40      4.63 o
   2   2  14        0.05        4.79      3.05 o
   3   2  14      186.17      198.56      5.91 o
  -8   3  14      108.26       96.13      5.47 o
  -7   3  14      131.85      126.43      6.44 o
  -6   3  14      140.61      131.70      6.12 o
  -5   3  14      132.18      140.64      5.60 o
  -4   3  14      255.30      225.78      6.44 o
  -3   3  14      111.91      118.38      4.81 o
  -2   3  14       10.36        7.94      3.18 o
  -1   3  14        4.50        8.47      3.15 o
   0   3  14        0.45       13.44      3.24 o
   1   3  14       50.37       60.07      3.82 o
   2   3  14      280.18      283.11      7.06 o
   3   3  14       17.67       18.87      4.21 o
  -7   4  14      415.00      448.78     10.23 o
  -6   4  14      145.39      156.04      6.69 o
  -5   4  14       22.41       16.99      3.68 o
  -4   4  14        7.87        6.77      3.03 o
  -3   4  14       67.30       74.02      4.27 o
  -2   4  14      145.65      150.38      5.70 o
  -1   4  14      135.78      142.42      5.22 o
   0   4  14      540.55      535.48     10.19 o
   1   4  14       49.53       54.78      4.36 o
   2   4  14        6.60       11.32      3.67 o
  -7   5  14       36.45       34.32      4.79 o
  -6   5  14      345.84      341.75     10.13 o
  -5   5  14      252.86      285.79      9.54 o
  -4   5  14      365.43      366.48      7.44 o
  -3   5  14      167.33      178.77      6.78 o
  -2   5  14       62.75       55.23      4.66 o
  -1   5  14        9.72        8.10      3.21 o
   0   5  14        9.13        6.28      3.56 o
   1   5  14       80.46       75.09      5.22 o
   2   5  14      194.62      179.18      5.84 o
  -6   6  14        4.54        2.57      4.10 o
  -5   6  14       16.15       17.97      4.01 o
  -4   6  14        4.93       11.60      4.03 o
  -3   6  14        1.77        2.63      3.82 o
  -2   6  14       70.16       64.55      4.86 o
  -1   6  14      200.33      191.64      6.35 o
   0   6  14      445.87      453.01      9.54 o
   1   6  14        9.55       12.51      3.47 o
  -5   7  14       68.04       67.73      5.63 o
  -4   7  14      269.52      263.26      8.13 o
  -3   7  14      124.67      127.66      6.11 o
  -2   7  14        3.87        1.11      3.82 o
  -1   7  14       76.98       66.99      4.83 o
   0   7  14      171.41      169.22      7.06 o
  -3   8  14       55.09       55.55      5.83 o
  -2   8  14      122.66      127.23      6.47 o
  -4   1  15      256.71      253.06      8.97 o
  -3   1  15      484.87      513.13     15.59 o
  -2   1  15      403.21      410.02     13.16 o
  -1   1  15      365.34      410.09      8.13 o
  -4   2  15       47.95       51.29      5.15 o
  -3   2  15       50.57       57.66      4.81 o
  -2   2  15       63.76       67.43      5.76 o
  -1   2  15       60.05       62.06      4.61 o
  -3   3  15      116.62      123.25      5.93 o
  -2   3  15      100.01       93.44      5.78 o
 
